# Supplementary material for: Distinct Fecal and Plasma Metabolites in Children with Autism Spectrum Disorders and Their Modulation after Microbiota Transfer Therapy
Source: mSphere. 2020 Oct 21;5(5):e00314-20. doi: 10.1128/mSphere.00314-20 (PMC7580952; doi:10.1128/mSphere.00314-20)
Supplement: DATA SET S1 [file mSphere.00314-20-sd001.xlsx]

## Sheet: Tab 1-Plasma_Raw data
											ASD or TD	TD	TD	TD	TD	TD	TD	TD	TD	TD	TD	TD	TD	TD	TD	TD	TD	TD	TD	TD	TD	ASD	ASD	ASD	ASD	ASD	ASD	ASD	ASD	ASD	ASD	ASD	ASD	ASD	ASD	ASD	ASD	ASD	ASD
											Time	Baseline	Baseline	Baseline	Baseline	Baseline	Baseline	Baseline	Baseline	Baseline	Baseline	Baseline	Baseline	Baseline	Baseline	Baseline	Baseline	Baseline	Baseline	Baseline	Baseline	Baseline	Baseline	Baseline	Baseline	Baseline	Baseline	Baseline	Baseline	Baseline	Baseline	Baseline	Baseline	Baseline	Baseline	Baseline	Baseline	Baseline	Baseline
PATHWAY_SORTORDER	BIOCHEMICAL	SUPER_PATHWAY	SUB_PATHWAY	COMP_ID	PLATFORM	RI	MASS	PUBCHEM	CAS	KEGG	ID HMDB	NT1	NT2	NT3	NT4	NT5	NT6	NT7	NT8	NT9	NT10	NT11	NT12	NT13	NT14	NT15	NT16	NT17	NT18	NT19	NT20	ASD1	ASD2	ASD3	ASD4	ASD5	ASD6	ASD7	ASD8	ASD9	ASD10	ASD11	ASD12	ASD13	ASD14	ASD15	ASD16	ASD17	ASD18
1	glycine	Amino Acid	Glycine, Serine and Threonine Metabolism	58	LC/MS Pos Early	1375	76.0393	750	56-40-6	C00037	HMDB00123	157426624	136353200	184017952	156243552	146333840	189559488	227295696	162591136	83175744	164538336	163642640	179784784	133466568	173282304	163208256	160182224	138135232	131463936	137371856	284293984	137451488	194067504	181018112	157952928	184509408	161448576	159059264	178340768	132927280	107610096	156424944	113636256	167843088	137441536	206462608	137986048	167106672	172199264
2	N-acetylglycine	Amino Acid	Glycine, Serine and Threonine Metabolism	27710	LC/MS Neg	731	116.035	10972	543-24-8		HMDB00532	541680	787402	1028813	1081329	876746	1.82015e+06	776833	988777	563642	959793	485764	558165	439647	1079647	929491	736375	342931	983173	458868	688487	4820405	559796	1194958	754506	694306	2471424	1767412	475073	385528	2332863	740479	824586	624002	695943	556230	530641	2334949	476504
4	sarcosine	Amino Acid	Glycine, Serine and Threonine Metabolism	1516	LC/MS Pos Early	1280	90.055	1088	107-97-1	C00213	HMDB00271	52171488	46425820	43966160	5381919	27678768	52351192	43436188	42633384	31511644	31316082	44452680	49286340	38473256	35791724	43691488	45605120	33715576	42438308	45034048	42648064	4589223	4426613	7123448	6873672	4998091	36763480	6.39689e+06	6334396	43850748	38331232	47680792	33696932	4.07506e+06	6.17162e+06	4902457	43390920	5904086	5710609
5	dimethylglycine	Amino Acid	Glycine, Serine and Threonine Metabolism	5086	LC/MS Pos Early	1104	104.071	673	1118-68-9	C01026	HMDB00092	38372116	37702232	26761364	25896456	31781058	40948420	32341444	41216120	39176992	30676416	39668816	41465976	34598648	27734656	71857040	23322436	17334332	47133928	40176624	24436080	25277556	28868504	29480406	30240444	23409468	29206932	87486032	45280148	29207996	65254536	35196720	19651236	20099960	20072892	33529490	36575408	29416380	43717976
6	betaine	Amino Acid	Glycine, Serine and Threonine Metabolism	3141	LC/MS Pos Early	1064	118.086	247	107-43-7	C00719	HMDB00043	617428864	799328448	691110848	651006912	558096576	662381248	609615168	611406464	429311776	826064768	663158976	657334848	650629632	532258688	687404800	559145664	547298560	620021184	687730112	619940544	567627456	729580224	541750528	592675520	485760608	773675456	522553696	842158976	612394432	499038528	814759104	496802976	546040896	459675712	643173504	570760576	591140032	620770176
9	serine	Amino Acid	Glycine, Serine and Threonine Metabolism	1648	LC/MS Pos Early	1239	106.05	5951	56-45-1	C00065	HMDB00187	152983168	175237872	138220928	101709856	120632208	195152160	140483712	143189760	104560808	142990304	203858832	171640880	154881088	148646240	152991632	131517784	123752264	146284656	124042928	208597712	156039456	186052432	161814944	170216960	169794560	157776000	198782464	164979184	160208256	127221520	158027088	95422648	126600392	164993488	168353408	179509376	201346448	164000912
14	threonine	Amino Acid	Glycine, Serine and Threonine Metabolism	1284	LC/MS Pos Early	1514	120.066	6288	72-19-5	C00188	HMDB00167	521483584	409622944	365579616	570262528	543426624	644414528	350479264	343578016	248811168	307569600	532453920	460657536	431896192	409228224	440244640	407239744	347183264	278299968	355617856	495015232	227817056	364023296	419347712	298543168	373360384	365505888	276476064	468492096	427902400	228896336	295302528	349875712	351597856	343661952	562173376	492433216	430539200	429671072
19	2-methylserine	Amino Acid	Glycine, Serine and Threonine Metabolism	53229	LC/MS Pos Early	1652	120.066	94309				25100820	30222472	26670268	3417291	17996146	27885360	16404318	19697924	16262671	15494428	20065318	24004678	24246544	12683413	20207868	20510190	14661880	15190175	16731283	16865944	3106955	3071333	2934144	2534186	4079320	19542874	3578734	13257871	25993268	22110284	23134016	21845784	4337050	3258433	4970775	19353840	9923867	6385186
27	alanine	Amino Acid	Alanine and Aspartate Metabolism	1126	LC/MS Pos Early	1700	90.055	5950	56-41-7	C00041	HMDB00161	937152960	452498880	481672576	442061024	636486912	572465536	381746272	389863520	359884352	372598656	481654624	482709536	537477248	438892864	448921792	456968992	415628256	419638528	482064416	669623232	368566560	624691328	643523648	356303968	519665280	475870784	501738432	742877184	674583232	355146144	462778272	557747264	634271168	532912096	652802752	578789120	350587040	558647040
28	N-acetylalanine	Amino Acid	Alanine and Aspartate Metabolism	1585	LC/MS Neg	861.2	130.051	88064	97-69-8	C02847	HMDB00766	1118932	1083034	1209571	1195114	1113879	1267108	873616	964068	683858	773596	1400627	1052961	1.01586e+06	1174198	1151505	916212	723774	1185215	855647	875836	909108	1164490	820120	1140179	932980	973381	1090960	1090225	750579	1001247	1099961	1088926	829965	743980	852754	1015739	826454	1115372
30	aspartate	Amino Acid	Alanine and Aspartate Metabolism	443	LC/MS Pos Early	1165	134.045	5960	56-84-8	C00049	HMDB00191	38284520	21589036	18716664	20799516	42559616	13727793	25563562	20477580	10593669	16422838	22755808	15372680	24503884	24125752	21270102	25061040	26241226	16122666	19026100	68345216	17321144	25943820	48071432	10457778	45550764	18417788	27454710	65667488	37242780	14614306	16991420	14090033	53104668	24845652	82726704	29463626	17368228	31644914
32	asparagine	Amino Acid	Alanine and Aspartate Metabolism	512	LC/MS Pos Early	1225	133.061	6267	70-47-3	C00152	HMDB00168	175637568	169922352	167614272	193032592	180005520	200163232	155408384	154442768	118049808	149785840	174874816	161427040	150476208	195671824	179294112	165742832	159153840	153785776	161519728	174184896	116312080	200250576	192440768	152254592	125335480	141618384	138203728	154812384	131390440	112564712	166662624	168794176	146292672	191581008	191432288	177246800	157849312	180031344
34	N-acetylaspartate (NAA)	Amino Acid	Alanine and Aspartate Metabolism	22185	LC/MS Polar	3143	174.041	65065	997-55-7;997-55-7	C01042	HMDB00812	17386004	22713524	23202728	21878624	26068008	20377964	29787502	30373940	24086808	19850262	21071588	22753360	23069780	24175584	25546250	22697680	19415298	27580598	20659362	25401834	20942648	26555918	19715510	20175692	25331868	25682552	24355254	23480918	16886882	22831262	23711708	24071396	22217796	23651482	27339094	20761224	24292924	25530832
41	glutamate	Amino Acid	Glutamate Metabolism	57	LC/MS Pos Early	1500	148.06	611	56-86-0	C00025	HMDB00148	446782048	394720416	326956640	406307776	475610816	309788928	321212384	345934848	246717104	299634432	439156224	330580864	431619328	495538304	502357088	315352416	424429248	433803072	328946560	539303296	418240512	363384064	694631808	404748352	544783744	256434016	572957248	569689856	634550080	373773920	347142208	395880800	463482368	501280672	455833536	433039360	721206016	440807584
42	glutamine	Amino Acid	Glutamate Metabolism	53	LC/MS Pos Early	1291	147.076	5961	56-85-9	C00064	HMDB00641	2421985024	2534607872	2645504512	2761480704	2478451200	2688142336	2053282432	2471475968	1349568128	2296325888	2375982336	2319216896	2286164736	2714098176	2301612032	2556154368	2105457664	2115222784	2399599872	3077008896	1662957440	3088840448	2576493824	2086178432	2248237312	2017383552	2211023104	2480393728	2712270848	1767962496	2787378176	2323684864	2254271232	2023888512	2169018624	2276720128	2300539904	2684374272
43	N-acetylglutamate	Amino Acid	Glutamate Metabolism	15720	LC/MS Polar	3106	188.056	70914	5817-08-03	C00624	HMDB01138	1208234	689503	653751	882648	999191	734247	925784	960118	485389	738280	802167	1090294	692620	632242	1319681	537177	516426	727379	580663	746555	835890	1020225	832666	958956	851220	630396	1436992	824749	721671	1634412	1.01781e+06	988034	579681	634761	843288	561221	869293	869812
44	N-acetylglutamine	Amino Acid	Glutamate Metabolism	33943	LC/MS Polar	2140	187.072	182230	2490-97-3	C02716	HMDB06029	101198	87875	63848	143230	134510	164234	60386	125072	43422	85363	92792	71142	77200	53909	163395	111416	57713	102509	63243	141385	63231	118543	176926	93838	140675	73269	170599	105777	93466	62394	133134	113384	85081	110661	78037	44312	100416	142752
45	N-acetyl-aspartyl-glutamate (NAAG)	Amino Acid	Glutamate Metabolism	35665	LC/MS Polar	3900	303.083	5255	3106-85-2	C12270	HMDB01067	675294	2359851	325696	318183	522143	502336	728833	1335307	897089	429816	577805	723726	866831	2335544	1290333	719587	874269	924701	638783	828071	689672	1394111	691471	3291492	4694696	405788	631160	1029197	831518	695262	1110595	499497	552634	104691	511697	1.68642e+06	1432559	397961
53	pyroglutamine*	Amino Acid	Glutamate Metabolism	46225	LC/MS Pos Early	1900	129.066	134508	2353-44-8			137917984	38535008	37990428	63306172	38844968	162674784	82001200	51104168	23480936	46795020	51466568	76464328	26715992	38437588	27225226	46998796	32883852	30311462	44174108	39194928	18112816	32899224	102624232	46547548	69441360	127978816	44889364	64466688	42891792	21065264	64511988	23918742	148597008	27569680	31661556	27156858	52700676	44616824
55	beta-citrylglutamate	Amino Acid	Glutamate Metabolism	54923	LC/MS Pos Early	900	322.077		73590-26-8			1362267	3174085	2558845	2909879	1616628	1.03151e+06	1601313	2137977	1111273	2329713	1760536	1699230	1853050	2585796	2022636	1343440	1412605	1361920	1445932	2361390	2318485	2109613	1755152	1373020	1978466	1494162	3974361	2142579	2238012	1641967	1196766	1571405	2321446	1971276	2359174	1214137	1700099	1880088
57	gamma-carboxyglutamate	Amino Acid	Glutamate Metabolism	38754	LC/MS Pos Early	903	192.05	40772	56271-99-9		HMDB41900	486292	508347	605535	656996	679424	510110	428891	474869	312421	465736	537450	569106	396247	515746	435996	471848	334101	479986	484325	480176	336433	645238	563840	552990	530161	408186	615439	590075	393657	476630	483181	489257	389985	459586	514481	424805	497913	559689
58	S-1-pyrroline-5-carboxylate	Amino Acid	Glutamate Metabolism	42370	LC/MS Pos Early	1528	114.055	1196	2906-39-0	C04322	HMDB01301	2871505	1521997	1617909	1315110	1554313	1.69618e+06	4485136	3339989	1.00508e+06	3012451	2162221	1309760	1.79067e+06	2228613	2221894	2208815	2443286	1782115	2304492	1937798	1069658	1358801	1590836	479018	2532099	1305983	1066405	3.96177e+06	1520272	736018	3210309	1544821	1.87838e+06	1247238	1.92963e+06	1480072	1285175	1.72105e+06
59	histidine	Amino Acid	Histidine Metabolism	59	LC/MS Neg	755.9	154.062	6274	5934-29-2	C00135	HMDB00177	35061716	43250276	41004672	39100024	41815816	49714504	38205048	43552052	34000280	32134076	42521988	37808896	42576232	44306240	38358696	43084412	45910944	38538108	43927748	49334984	19013928	46710488	32664350	36246008	36649256	35021480	33721680	43842036	45524352	32591924	42286620	36527076	43404748	36089808	38146528	45060024	36874004	37625108
61	1-methylhistidine	Amino Acid	Histidine Metabolism	30460	LC/MS Pos Early	2755	170.092	92105	332-80-9	C01152	HMDB00001	33628660	52774608	69456704	68828280	71015696	84330344	40519684	41938048	31849944	27444772	64180892	61155224	47043464	55833724	54215776	31978848	38130636	67903232	58169724	35835848	67201768	25260632	54328492	44417904	37984176	51939608	52830504	49910284	39299668	71336944	20503904	74210112	53471380	53499456	71616392	47091132	48020008	47227740
62	3-methylhistidine	Amino Acid	Histidine Metabolism	15677	LC/MS Neg	906.3	168.078	64969	368-16-1	C01152	HMDB00479	638868	6719636	3397000	11533914	2241105	14892639	1.95484e+06	627966	1848558	1243534	13608241	4663344	792478	1067453	5398254	578537	3587583	9878180	8.28914e+06	651098	1584725	55520	492992	532010	354582	725974	417360	1776591	3059958	2403529	150109	7004204	1051878	5694171	14018934	4241943	4.0239e+06	10012728
67	trans-urocanate	Amino Acid	Histidine Metabolism	607	LC/MS Pos Early	2285	139.05	736715	104-98-3	C00785	HMDB00301	4619024	5845766	8964021	7.20257e+06	17970608	3.87539e+06	6585781	6541653	10555902	5552543	3748525	8397737	7.59346e+06	6769253	2983064	7898983	5603429	5318583	7.56468e+06	8685164	10949011	9839101	9039190	5183851	7.94078e+06	10018601	10077566	6200180	9149592	7104152	5286716	7.99311e+06	4719915	10979223	12010313	10105212	1.95195e+06	7149394
70	imidazole propionate	Amino Acid	Histidine Metabolism	40730	LC/MS Pos Early	2263	141.066	70630	1074-59-5		HMDB02271	568803	430085	547910	431943	1070060	564686	620768	921638	279492	387455	466254	410448	434181	252473	599256	225019	3055663	309015	437472	186635	280488	1145955	390534	332450	408415	220693	1352677	847864	2825224	262999	1742991	984488	428338	181380	454762	245407	323982	960706
71	imidazole lactate	Amino Acid	Histidine Metabolism	15716	LC/MS Pos Early	2040	157.061	440129	14403-45-3	C05568	HMDB02320	3.22006e+06	3249829	3236420	5192273	2582524	4126543	3788783	3072130	2276883	3.65963e+06	2538458	4462485	2859591	2431452	3043949	3.61367e+06	3694998	2552579	4.05852e+06	2197186	1782208	2673519	5313200	1.76214e+06	2248357	4703947	2804806	3.28611e+06	2837892	3009739	2078937	3.12253e+06	4742989	2137193	4901512	2549439	3549832	2827434
77	1-methylimidazoleacetate	Amino Acid	Histidine Metabolism	32350	LC/MS Pos Early	2064	141.066	75810	2625-49-2	C05828	HMDB02820	1993719	2567773	1828024	2018165	2828598	2568809	2131454	2515854	1921966	2.00058e+06	2935511	2075857	2737672	2524152	3010327	1320112	1674130	2365555	1615143	1618621	1717842	1870950	2210279	1832656	1590980	1814538	2325211	1811860	1488671	1567383	1.96828e+06	1438855	1451371	1518432	2259009	1102239	2045321	2130480
81	lysine	Amino Acid	Lysine Metabolism	1301	LC/MS Pos Early	2850	147.113	5962	56-87-1	C00047	HMDB00182	732801024	822929920	741545216	792361024	933280128	1085905152	532459456	596381184	428516000	555167488	738957056	617724480	694756992	710992384	527489088	775722112	827557632	635604416	760393024	531548832	655646656	688225728	914821632	598592320	618856320	625277760	605714240	764677568	962878656	589014080	617351936	754623232	790310208	808708352	790487744	908168384	668420992	773446656
85	N6,N6,N6-trimethyllysine	Amino Acid	Lysine Metabolism	1498	LC/MS Pos Early	2825	189.16	440120	23284-33-5	C03793	HMDB01325	44233376	51688028	28674514	42477384	45034812	62634184	34429512	43509852	20860572	32109904	44568756	38082176	28487840	34327700	43512392	35257680	22965848	38414504	34853164	33616024	43016088	34407800	53415232	26547164	27674848	46029144	28275452	30132708	31480172	68682704	35631184	30943344	44317796	36108248	35383160	38006428	31015420	36426172
86	5-hydroxylysine	Amino Acid	Lysine Metabolism	15685	LC/MS Pos Early	2790	163.108	1029	13204-98-3	C16741	HMDB00450	1632927	3282031	2786351	3149291	4507074	2991025	1718478	1386786	1270424	1524887	2337283	2472229	1722528	2050822	1739494	2546435	1970958	1933392	1863369	2325280	1795686	1583662	1671021	2115182	2224855	2499852	1638412	1977166	2184890	1453573	2006937	1916199	1072188	2342281	2098861	1573359	2128167	2797849
91	glutarate (pentanedioate)	Amino Acid	Lysine Metabolism	396	LC/MS Polar	2900	131.035	743	110-94-1	C00489	HMDB00661	296059	427415	769079	1090112	1561462	921100	447478	227576	426333	573390	341598	442584	628009	698541	1007849	220499	435641	1842141	422546	317231	475514	1388115	353955	1063078	563060	431358	1064399	468475	812910	572568	276908	177983	310714	394758	611679	470578	418687	657799
92	glutaroylcarnitine (C5)	Amino Acid	Lysine Metabolism	44664	LC/MS Pos Early	2393	276.144	71464488	102636-82-8		HMDB13130	2.97378e+06	2431212	3085929	3284423	4203796	4381001	2323543	1880802	1082460	1316617	3152765	3393201	1970659	5.42844e+06	3014123	2868043	2494015	3826126	3032044	2276095	2916627	1.01836e+06	2599623	1501608	2815966	3132106	4344183	2875026	1.91238e+06	1.69927e+06	2175652	3455302	3042993	2612479	2984638	2.80185e+06	2706284	1455498
94	3-methylglutarylcarnitine (2)	Amino Acid	Lysine Metabolism	46548	LC/MS Pos Early	2675	290.16	128145			HMDB00552	1071308	307038	1202059	960958	1395289	939184	837706	823619	317082	865445	174082	391373	1366198	3078051	840330	852873	786364	669652	895532	2497331	2315798	280537	993846	578175	1583380	776436	763920	2.05975e+06	306660	846202	829236	1678488	760398	1437603	1215386	468460	678558	852742
99	pipecolate	Amino Acid	Lysine Metabolism	1444	LC/MS Pos Early	2200	130.086	849	4043-87-2	C00408	HMDB00070	40302924	28809436	20424364	29202866	76758824	54823660	95306664	22311306	12507812	25393514	19973016	138860960	17286380	16854202	13417451	22960798	26155888	25738136	33075450	16244691	26130424	132300784	30672534	15191128	22354200	18489582	36714552	11924558	27405918	24421740	36099620	43856656	37887928	67934776	20757802	26314072	16928954	20121344
105	5-(galactosylhydroxy)-L-lysine	Amino Acid	Lysine Metabolism	43582	LC/MS Pos Early	2755	325.161		32448-36-5			635440	1006395	1341739	1.52219e+06	1319805	1156229	675079	701022	372374	621592	1165555	1251623	601332	943164	854583	886300	607379	828503	1009278	684685	575430	825975	575964	665918	741699	742753	843527	716993	771935	625597	902863	731054	450736	767250	1065271	604086	668856	1157855
109	phenylalanine	Amino Acid	Phenylalanine and Tyrosine Metabolism	64	LC/MS Pos Early	2878	166.086	6140	63-91-2	C00079	HMDB00159	1099030912	899703360	797486272	902663168	1065061504	1060085440	918538240	903751680	596854336	729971200	817848192	862270208	742177408	786212672	836904832	897186304	739239872	820738432	879138816	771145728	817226176	926234880	903493568	848312384	791707072	647251264	603356032	777834432	873353920	776854912	758489920	784629120	781062592	1005298560	832247744	962547840	934753280	691105280
122	phenylacetylglutamine	Amino Acid	Phenylalanine and Tyrosine Metabolism	35126	LC/MS Pos Early	2145	265.118	92258	28047-15-6	C04148	HMDB06344	12722342	35157064	11740954	46441968	16289320	50692088	31028794	64298864	26649948	3133989	53955012	25070552	36746832	28116264	51141684	13425018	75168512	66509080	47230428	17099824	21383202	47386336	24261852	83642176	35646680	31619716	25826620	3910875	31351536	45218092	11141311	23846860	35252720	48190880	17039930	14944425	19006338	41498456
124	tyrosine	Amino Acid	Phenylalanine and Tyrosine Metabolism	1299	LC/MS Pos Early	2430	182.081	6057	60-18-4	C00082	HMDB00158	472402752	315945856	295245056	303918784	435654432	350926944	272686624	325645888	182913840	234652624	270866464	290415136	283500256	276166720	236034304	308541472	304046464	225266432	283406784	284400864	168476480	381976000	304302944	246288448	300123424	186082864	204807680	296033216	376409120	255590512	239273968	318173920	259863440	273540480	298910880	370373664	246937584	263857024
133	4-hydroxyphenylpyruvate	Amino Acid	Phenylalanine and Tyrosine Metabolism	1669	LC/MS Neg	1690.1	179.035	979	156-39-8	C01179	HMDB00707	294245	203699	217177	254377	288691	229811	223714	469753	241670	124315	253621	217020	174036	240617	211711	236508	280999	228421	167411	178830	125088	284090	191879	200035	236513	155620	176458	220595	170092	284339	208969	291722	210145	175707	220802	273510	176474	235505
135	3-(4-hydroxyphenyl)lactate (HPLA)	Amino Acid	Phenylalanine and Tyrosine Metabolism	32197	LC/MS Neg	1379	181.051	9378	6482-98-0	C03672	HMDB00755	7338479	3519133	4561169	4490110	5029996	6334004	3888628	5744674	1895103	3320215	5395896	5812541	3484649	4450410	3609696	3.90359e+06	2558218	3455020	3404639	3620728	2257597	4918695	3355261	3287706	3017500	3146103	3229448	4890343	4058226	3950163	2823505	4352240	3793331	2500219	4956764	5778103	2587567	3625332
140	phenol sulfate	Amino Acid	Phenylalanine and Tyrosine Metabolism	32553	LC/MS Neg	2156	172.991	74426	937-34-8	C02180	HMDB60015	13434519	19357792	17515226	12584657	16792122	14914827	10553366	21445458	12123643	22094300	12768485	8664364	17999284	22574174	9945050	9923122	27294580	18381004	12128168	22010456	23737032	76847952	48609844	79478448	15835874	13393766	18568580	13889459	122202416	9511372	25788560	12497979	16352664	13884280	4616570	11292444	28527488	9083883
143	p-cresol sulfate	Amino Acid	Phenylalanine and Tyrosine Metabolism	36103	LC/MS Neg	2890	187.007	4615423	3233-57-7	C01468	HMDB11635	62778596	201207440	69324936	128038824	65254168	145109152	153453712	385022144	128130608	51015748	272286176	105004240	170803952	159914976	233664224	95087144	206880992	184517856	197100928	83709584	104963448	141279376	141793840	394743936	210533264	191030976	149908592	5.90193e+06	45891796	228513616	75312648	73436320	193159904	265422848	79339928	82937688	13456111	220820224
155	vanillylmandelate (VMA)	Amino Acid	Phenylalanine and Tyrosine Metabolism	1567	LC/MS Neg	941	197.046	1245	55-10-7	C05584	HMDB00291	103949	130002	160028	173729	128155	126892	204668	185372	115644	186637	182511	151983	131323	162239	201493	91050	125978	179678	89650	155611	145251	220234	43125	123998	106752	109044	199316	148908	80556	126402	144933	136974	150065	140242	206445	70685	102361	148741
157	3-methoxytyrosine	Amino Acid	Phenylalanine and Tyrosine Metabolism	12017	LC/MS Pos Early	2555	212.092	1670	300-48-1		HMDB01434	724214	712215	1164092	836799	782040	694717	721625	1010322	412643	898255	903635	777892	700523	978431	808331	483277	536960	766270	606552	742669	635875	1411864	686911	1.00677e+06	1.02702e+06	577641	826471	674254	725529	570201	654124	611226	649034	547113	1091423	472776	890964	605770
179	gentisate	Amino Acid	Phenylalanine and Tyrosine Metabolism	18280	LC/MS Polar	905	153.019	3469	490-79-9	C00628	HMDB00152	477085	1234983	188577	266671	471197	493976	779896	1064485	280796	785963	202202	181421	855033	561902	171759	507662	787639	709802	698604	1338602	179119	4531422	1284133	359973	1286263	479658	102959	72543	152313	180485	768022	997132	874593	1408443	500701	779724	331952	751534
195	thyroxine	Amino Acid	Phenylalanine and Tyrosine Metabolism	2761	LC/MS Neg	4808	775.679	5819	51-48-9	C01829	HMDB01918	302408	393161	268112	205970	385852	313929	399563	563581	300565	377578	463531	413978	239280	268624	481205	282458	208038	358996	401907	400175	382956	426165	288270	349888	379943	254323	488753	569181	366325	432083	452182	368154	368775	373414	402397	227820	441520	375407
216	5-bromotryptophan	Amino Acid	Phenylalanine and Tyrosine Metabolism	53242	LC/MS Neg	3525	280.993	96735				388446	391344	468060	401011	411718	417941	237864	226595	210824	317015	459123	219226	221085	297870	297836	269063	259801	288413	403948	436426	213572	542139	573534	177029	285667	399986	319121	383019	478117	270929	457564	236023	380433	343884	385563	401842	421474	317996
219	tryptophan	Amino Acid	Tryptophan Metabolism	54	LC/MS Pos Early	2986	205.097	6305	73-22-3	C00078	HMDB00929	475560864	473095552	390109760	496570848	444176672	571350400	412644192	320380384	274380544	350239008	383770816	243330864	331347520	339436320	279463456	575098304	349109728	329097632	432927296	359788928	351819136	446164160	482768640	207452128	364351232	343858080	302047328	407010336	488097728	328308384	449157440	302660544	435148032	419752192	332609536	454648800	370643552	379552832
223	indolelactate	Amino Acid	Tryptophan Metabolism	18349	LC/MS Pos Early	2600	206.081	92904	832-97-3	C02043	HMDB00671	4.13907e+06	2599233	1939118	4239928	2780129	3141001	3.39951e+06	3028248	1644480	3.44265e+06	3848830	3753412	1549134	1714612	1925877	2.82581e+06	2567251	2100700	3334590	2597274	2359461	2426236	3261107	1604812	2044166	2058902	2376986	2924825	2590829	2618846	1.99006e+06	3.25399e+06	2251582	2260683	2555058	3.07341e+06	1962672	2219826
224	indoleacetate	Amino Acid	Tryptophan Metabolism	27513	LC/MS Neg	2200	174.056	802	6505-45-9	C00954	HMDB00197	1094255	1731899	987579	779649	1464552	2026280	976390	1413145	1014897	1124436	1574481	1218714	948184	1431146	1031556	1120871	984429	2101122	636340	809877	820858	2859741	1651166	2073481	1159314	1222109	1172952	1073021	1372054	1355739	1856055	965150	1378588	1004733	890621	1244474	639102	764231
226	indolepropionate	Amino Acid	Tryptophan Metabolism	32405	LC/MS Pos Early	3205	190.086	3744	830-96-6		HMDB02302	9468101	13310303	8968236	7894589	11588722	3317706	29014548	12008085	4226227	37971256	7497194	28136862	9097765	14174290	8931924	9961424	8766240	32500544	16581692	23065930	5600545	1163968	4878699	5171099	12171897	3621341	12120433	6778807	3306069	6853246	13424090	39282	9644483	10574572	11568000	4112810	2290333	11208034
228	3-indoxyl sulfate	Amino Acid	Tryptophan Metabolism	27672	LC/MS Neg	2222.2	212.002	10258	2642-37-7		HMDB00682	8971324	19128052	9909748	19628320	12248030	28676656	20348058	27944910	13412970	7169565	46564772	12279284	20238796	29062204	22312228	16938448	32988718	28544620	15389156	14084197	16319561	14936352	26502332	40730324	23594864	21212764	11608518	6340381	24377172	18027016	25953522	50988724	21288112	20753942	15746711	16851708	14752266	24742666
229	kynurenine	Amino Acid	Tryptophan Metabolism	15140	LC/MS Pos Early	2739	209.092	161166	2922-83-0	C00328	HMDB00684	20665650	14983486	16815028	21194704	19248296	18893074	17102440	19792248	8943032	12134936	18093152	13563014	12124275	16950972	13826044	19169124	14480819	15823100	16833646	12322132	33211252	13719778	18012400	15078386	12639047	12636729	19020854	15451652	15502889	13714441	14642641	16825902	13130704	12038051	15631973	15463172	15140060	17527676
230	kynurenate	Amino Acid	Tryptophan Metabolism	1417	LC/MS Neg	2224	188.035	3845	492-27-3	C01717	HMDB00715	267817	170481	118936	194434	257102	182344	200573	157837	84087	119378	219340	333810	149994	184880	241152	176193	121708	165421	173835	109538	100333	169622	171276	253813	97642	108567	202118	242087	130283	264196	104191	86571	101693	211224	185179	107657	116261	198972
237	picolinate	Amino Acid	Tryptophan Metabolism	1512	LC/MS Pos Early	910	124.039	1018	98-98-6	C10164	HMDB02243	2879518	1798545	445333	743313	961440	1466613	1258297	1522107	937985	754333	1251470	1242689	943104	938752	1348559	913473	706173	1489855	696076	411900	520410	648371	1068618	1789976	492385	590425	368926	544505	736497	1931774	750980	623329	829458	679319	660510	977584	694821	550332
245	serotonin	Amino Acid	Tryptophan Metabolism	2342	LC/MS Pos Early	2550	177.102	5202	153-98-0	C00780	HMDB00259	24683896	25392074	17569338	20310060	30002538	10820838	19570756	34712180	13590336	26660040	14796244	27046068	18949202	24487554	44491996	28136772	18386416	22982136	22488400	31829820	20695808	27805832	27228806	5014626	30929882	17422284	36390216	47661288	24748028	27561666	24177676	16267796	27111086	31738772	14335307	17660356	16763933	34949168
253	tryptophan betaine	Amino Acid	Tryptophan Metabolism	37097	LC/MS Pos Early	2673	247.144	442106	20671-76-5	C09213	HMDB61115	38884968	25974204	29670972	49022752	23705616	44708284	53195400	35290424	49403500	113760872	14192512	40070348	58884704	22816346	112798088	10692807	21848644	39379200	77617800	264277792	968699	38378480	116331728	24243836	148737216	72898448	196756064	12238872	11028208	1799506	270979296	664199	7395593	588897	13851337	15758480	32562302	149424272
260	C-glycosyltryptophan	Amino Acid	Tryptophan Metabolism	48782	LC/MS Pos Early	2685	367.15	10981970	180509-18-6			649039	744588	835553	997495	1016223	757279	594407	690290	512368	663963	847577	806805	608870	753431	901603	614666	579679	837205	738916	758778	559711	666812	980905	741208	975021	580748	934444	735432	659875	804664	744493	622434	570597	758527	789484	665961	787484	874061
265	thioproline	Amino Acid	Tryptophan Metabolism	53231	LC/MS Pos Early	1250	134.027	93176;6973609	34592-47-4			20223260	28909224	18976236	31077528	25934228	17963564	18002300	18697700	6.61265e+06	22340652	15237216	24082862	14164107	16681635	18707892	18064462	19006388	19623726	23605960	23131814	20645576	14775287	25341972	13593896	19618736	16130467	21152968	18431824	18253516	15591867	24151604	18043756	20251320	18435072	18934812	16835490	14290259	23068014
267	leucine	Amino Acid	Leucine, Isoleucine and Valine Metabolism	60	LC/MS Pos Early	2864	132.102	6106	61-90-5	C00123	HMDB00687	1416575744	1291488768	942969088	1202539392	1374683776	1858401280	1074651520	1059362688	945697600	1071931904	1158720128	1297454720	933288128	1054699328	1014708416	1357051008	1194200192	1098347264	1061185664	1056840384	1416095232	911971392	1444909696	1693464960	1079081216	1080751872	850115840	1070590656	1605803776	1929933568	1150974208	999020160	1064933184	1210422784	1154410752	1378828032	1090328064	911329536
270	4-methyl-2-oxopentanoate	Amino Acid	Leucine, Isoleucine and Valine Metabolism	22116	LC/MS Neg	2170	129.056	70	816-66-0	C00233	HMDB00695	43164196	48438868	29126790	38144048	31716764	52528504	46223396	26872300	37308872	36285888	43100196	34068256	29896128	39626712	31262088	40043192	24804608	40321344	31001064	24123096	46948608	33810908	45423884	37417936	40069440	41991164	22731152	37197396	43854336	44675556	37314344	25895332	32714482	40917728	27367796	41046624	28377320	24355668
275	isovalerylcarnitine (C5)	Amino Acid	Leucine, Isoleucine and Valine Metabolism	34407	LC/MS Pos Early	3085	246.17	6426851	31023-24-2		HMDB00688	4548864	5619189	2681315	3940921	9342673	4891778	3.31841e+06	4322823	3.90248e+06	2840483	3112416	2357841	3121003	3058839	4204139	3034619	2194692	3318431	2966244	1006650	7071117	1159210	4665184	4.12931e+06	3206738	2234747	1653102	3303159	3285853	3624785	1.68982e+06	4.11171e+06	1.70344e+06	2664633	3201504	4055500	1185786	2024872
278	beta-hydroxyisovalerate	Amino Acid	Leucine, Isoleucine and Valine Metabolism	12129	LC/MS Polar	1149.8	117.056	69362	625-08-1		HMDB00754	12601418	5475734	3114734	4040751	4251402	6040932	3576858	4.97726e+06	4287595	4201931	3907446	5347112	3.27325e+06	5704802	4012636	5494604	3886076	8744016	6180798	6.42109e+06	4864606	1856495	3774281	7714253	3800382	3459742	4075554	8554741	15161717	5051872	4277067	4087119	9626130	5.07809e+06	2831629	8975452	3348020	3399829
282	3-methylglutaconate	Amino Acid	Leucine, Isoleucine and Valine Metabolism	38667	LC/MS Polar	2579.6	143.035	1551553	5746-90-7		HMDB00522	898754	658809	323704	418597	604841	472868	763534	1415941	640605	839963	659467	539200	321353	476140	599054	352587	747347	732842	625867	1509645	744015	311191	494682	529124	562129	361420	803859	679389	154232	500332	593451	437559	673561	463271	390426	290367	826782	433052
285	alpha-hydroxyisovalerate	Amino Acid	Leucine, Isoleucine and Valine Metabolism	33937	LC/MS Neg	1126	117.056	99823	600-37-3		HMDB00407	5468539	4043529	3298428	4286466	3.41192e+06	8152682	4919620	4371892	3552076	6451375	6951828	8210541	3.1975e+06	3488023	3953248	3538137	3493835	5659716	5930363	2736986	4184217	3492456	3.40767e+06	4072440	3079613	3.49204e+06	8495174	5501894	6481252	5183344	5538942	5028396	5470637	6322025	4732365	7030028	3706992	4922825
287	methylsuccinate	Amino Acid	Leucine, Isoleucine and Valine Metabolism	15745	LC/MS Polar	2800	131.035	10349	498-21-5		HMDB01844	1280771	1136423	1.43839e+06	573155	1563469	1375252	1266966	1229289	1196095	1.48998e+06	1283699	1227644	1310403	1502885	1803866	1190504	1368263	1931930	1168973	889318	572641	564134	455744	675423	715609	1193242	830169	542454	1049348	1258222	1484611	1425092	400584	770960	509065	1174173	795794	588282
295	isoleucine	Amino Acid	Leucine, Isoleucine and Valine Metabolism	1125	LC/MS Pos Early	2800	132.102	6306	73-32-5	C00407	HMDB00172	1177324544	954039168	725927168	970786304	1038389248	1323010560	772144320	752000896	697482304	816167808	994858496	1079087744	686026688	734413824	678004416	956271936	846079936	811460992	780951680	792755008	1110268160	756895552	1053498176	1312831488	818992192	882572480	787593792	882893888	1223450752	1516502400	930132032	745925440	804771904	848840512	890030720	1057647168	806039168	890932032
298	3-methyl-2-oxobutyrate	Amino Acid	Leucine, Isoleucine and Valine Metabolism	44526	LC/MS Neg	1465	115.04	49	3715-29-5	C00141	HMDB00019	9521378	11004234	6753701	8196257	7014272	10214513	9802478	6647636	8316640	8937136	11267982	7929545	7621521	8774434	8914470	9498656	5962152	7995539	8191616	5643663	10131446	7595197	8678941	7945556	8652544	9426316	6273824	8761959	10027990	8851630	10168063	6103413	7588045	11193579	6469380	8991809	8059751	7493966
299	3-methyl-2-oxovalerate	Amino Acid	Leucine, Isoleucine and Valine Metabolism	15676	LC/MS Neg	2064.2	129.056	47	1460-34-0;51829-07-3	C00671	HMDB03736	26065836	28043120	16216802	24458224	17792910	29345484	21643018	14364900	20900220	19223212	26975072	21527896	16851756	20400904	16252511	21424970	14768293	21109052	16978814	13606247	26488322	20074196	26011912	25310760	23516870	25660846	17665694	22607564	26283064	25779796	23646708	16080496	18454652	21905572	15993240	25990550	16867096	19956796
301	2-methylbutyroylcarnitine (C5)	Amino Acid	Leucine, Isoleucine and Valine Metabolism	45095	LC/MS Pos Early	3035	246.17	6426901	31023-25-3		HMDB00378	1693340	1289175	1176283	1291986	1217504	2019103	1194232	1950395	689834	831694	929488	976620	823310	890217	1000904	772569	745348	1410524	1246743	691288	2056961	857065	1304401	1029059	998828	1.02448e+06	845539	1271280	952898	1150152	877483	1040223	794595	969725	867246	1173577	667011	786757
303	tiglyl carnitine (C5)	Amino Acid	Leucine, Isoleucine and Valine Metabolism	35428	LC/MS Pos Early	2962	244.154	22833596	64191-86-2		HMDB02366	1085500	1508186	1067848	1658331	2328375	3761486	1485908	1713179	755606	1007796	965003	781060	1076562	1290251	1324397	1270193	689213	3481503	1820243	463300	1162454	633709	720338	953472	893729	913333	220116	919517	981028	2052513	609411	689540	777252	1297531	1207815	1749338	418099	517351
306	2-hydroxy-3-methylvalerate	Amino Acid	Leucine, Isoleucine and Valine Metabolism	36746	LC/MS Neg	1800	131.071	164623	488-15-3		HMDB00317	492473	379293	319476	341411	236574	634832	361051	286138	268603	388011	598802	822331	202149	287846	328249	237686	217786	348169	279088	511127	327067	290669	295183	513911	291923	325363	694076	539186	424580	405896	372372	168939	350194	303844	265704	503627	179722	340541
307	3-hydroxy-2-ethylpropionate	Amino Acid	Leucine, Isoleucine and Valine Metabolism	32397	LC/MS Polar	1443.3	117.056	188979	4374-62-3		HMDB00396	1160502	1486982	1209924	1267193	1323723	2007933	2311852	1804585	1311514	1850819	1336608	1.7091e+06	914769	1488337	1920546	1706502	565020	2.62837e+06	1546061	943260	2851321	1070472	1563684	3120292	1419442	1495802	627984	1483905	1928989	1673202	1208220	830826	1355337	963691	876534	870810	1129957	710466
308	ethylmalonate	Amino Acid	Leucine, Isoleucine and Valine Metabolism	15765	LC/MS Polar	2785	131.035	11756	601-75-2		HMDB00622	5727092	16350839	7588548	7.61879e+06	14492296	6127516	6508528	6336720	5345213	6935009	8039358	4588797	5287119	7392560	5.89925e+06	10822635	3476456	5273956	3097558	4577118	4037134	6494732	3827210	6567235	5649514	3931452	11126047	15148643	3482850	4141632	3887227	10029516	3118012	3798317	2346419	2366564	9340262	5403562
309	valine	Amino Acid	Leucine, Isoleucine and Valine Metabolism	1649	LC/MS Pos Early	2479	118.086	6287	72-18-4	C00183	HMDB00883	1605414784	1325367168	944166784	1215451520	1473751680	1894029184	1313467264	1219455744	833511680	1280774272	1421751168	1240390528	973046720	1047737344	1067528192	1420579456	1177109632	1129572992	1219474560	1072483648	1479513984	979200576	1463985536	1461181184	1137408768	1121243136	888105856	1408308096	1621289472	2099152384	1267627904	1026758656	1064636288	1451123456	1250092032	1336529664	1205045248	1134848768
312	isobutyrylcarnitine (C4)	Amino Acid	Leucine, Isoleucine and Valine Metabolism	33441	LC/MS Pos Early	2810	232.154	168379	25518-49-4		HMDB00736	8601964	12488186	4011762	7791432	12602609	17918404	16793224	35733220	6080680	6194408	8664833	7349987	10318305	6703618	10000344	5412923	9965001	28417508	20545676	3249704	19235856	6136339	7412760	20100532	8394379	8409362	5698814	6892817	7355257	21067982	13205996	14219806	12742114	19371336	9262856	4934271	3489985	7123849
314	3-hydroxyisobutyrate	Amino Acid	Leucine, Isoleucine and Valine Metabolism	1549	LC/MS Polar	1619	103.04	87	2068-83-9	C06001	HMDB00336	12183220	13442741	5213967	7188777	9528891	16691583	10255476	10663546	13843552	12136459	10111618	6914057	6921045	9662557	6182302	6076406	5023962	10345408	7753213	4601257	29742404	9042160	9623378	11526516	7626072	7948896	8518503	8417834	7113407	50073340	7069828	7115887	7150825	8667685	4285638	9275245	4539980	4477770
327	methionine	Amino Acid	Methionine, Cysteine, SAM and Taurine Metabolism	1302	LC/MS Pos Early	2526	150.058	6137	63-68-3	C00073	HMDB00696	410079552	363194560	350511648	394567264	360852800	469443456	308500928	307068960	203912320	286929248	349848288	338399392	313297120	325503328	295877088	353832128	270106432	272972800	335004032	361295744	230734128	447508032	372285472	278244032	287962464	288834112	245202832	348933568	361003904	224475296	292536128	285581888	314716832	276483200	334653888	424821312	253260960	308946944
328	N-acetylmethionine	Amino Acid	Methionine, Cysteine, SAM and Taurine Metabolism	1589	LC/MS Neg	1787	190.054	448580	65-82-7	C02712	HMDB11745	299164	270962	289632	304191	368141	333629	243971	445231	215002	207066	377003	326546	229872	379436	356188	309195	219680	375935	234147	236059	351408	342594	328033	392637	396142	238472	354670	327984	180448	318013	327586	324551	270299	300885	314593	244352	317730	365337
329	N-formylmethionine	Amino Acid	Methionine, Cysteine, SAM and Taurine Metabolism	2829	LC/MS Neg	1543.8	176.039	439750	4289-98-9	C03145	HMDB01015	484425	476479	435021	366303	619545	584485	473472	587288	263254	365264	538342	651005	406198	550580	545724	442193	299504	591979	397935	426726	457517	450429	477451	439394	414744	453492	555178	485067	338222	504158	545216	548813	424359	365712	440198	412033	388601	548051
331	methionine sulfone	Amino Acid	Methionine, Cysteine, SAM and Taurine Metabolism	44878	LC/MS Pos Early	1250	182.048	69961	820-10-0			1608036	1557681	4148563	4405794	1415842	1928188	2066889	2351517	628972	1656337	1.76733e+06	1573646	853957	1949569	2222049	813807	720302	1456306	2118576	1192166	2466841	1279086	1481446	2817910	1063195	1634321	1212760	1344770	1366579	1449265	1008703	2260003	1286232	1486161	2196955	950571	1179897	872366
332	methionine sulfoxide	Amino Acid	Methionine, Cysteine, SAM and Taurine Metabolism	18374	LC/MS Pos Early	1272	166.053	158980	3226-65-1	C02989	HMDB02005	4607508	5165423	5.28115e+06	6525058	6065690	5.31093e+06	6589825	5119323	3015138	3741229	5449160	3.64476e+06	3549306	4844999	5579062	6.60295e+06	5568039	5619531	4416093	4706215	3139989	7367778	4761894	3600596	5104068	2973570	3981977	6874150	4259965	4.01338e+06	4044963	6836971	3682342	3312300	7192376	3480170	6067489	5.28554e+06
340	alpha-ketobutyrate	Amino Acid	Methionine, Cysteine, SAM and Taurine Metabolism	4968	LC/MS Polar	940	101.024	58	600-18-0	C00109	HMDB00005	2176660	3436091	1080234	2437732	1622882	3225476	2132323	2490180	3002658	3560865	3079041	1821488	2177925	2333265	3652774	2207302	1823084	4316588	3239817	890620	3367153	745804	3307750	2441138	1651567	3534867	1976142	1222455	3804939	6588892	1792927	1046044	1.76777e+06	2326260	1589714	4711898	3305074	1607127
342	2-aminobutyrate	Amino Acid	Methionine, Cysteine, SAM and Taurine Metabolism	42374	LC/MS Pos Early	2059	104.071	439691	1492-24-6	C02261	HMDB00650	77348120	91811648	60058364	88417728	75036944	121608640	62903592	62091432	74805088	68507424	73634096	71762896	73456712	93510112	86283984	83635704	54393020	92277752	70005360	45659520	110393296	51624048	82964544	115152576	67806552	91166624	63336968	55597532	79077448	96067056	57982324	56845032	58740620	76670488	75005216	132964336	85625128	63025656
344	cysteine	Amino Acid	Methionine, Cysteine, SAM and Taurine Metabolism	1868	LC/MS Pos Early	1488	122.027	5862	52-90-4;56-89-3	C00097	HMDB00574	5746624	7259231	3789797	6834499	6346768	5315020	3311556	4891963	2561257	5777636	2.97748e+06	7723519	3901292	3.73043e+06	5742829	3349822	4859862	3108049	5950276	6054946	6324976	4099150	8.1194e+06	4189522	5405249	5378323	5595128	5665505	5716312	5156878	6.94254e+06	4026234	7526653	5.58867e+06	4979997	6581290	3958711	6854141
346	cystine	Amino Acid	Methionine, Cysteine, SAM and Taurine Metabolism	56	LC/MS Pos Early	2000	241.031	67678	56-89-3	C00491	HMDB00192	4289392	4019272	4343064	3.91834e+06	5913248	4212389	3706622	2743321	2100100	2999876	4690086	3157091	3809616	3180644	3.93135e+06	4447121	4.15833e+06	3554516	3663153	4657466	3730661	3359259	5490335	3639586	3.91423e+06	3.712e+06	3002475	3703939	3701411	3214692	4797912	3069709	3356765	3667569	4316797	3623684	4355250	3694309
347	S-methylcysteine	Amino Acid	Methionine, Cysteine, SAM and Taurine Metabolism	39592	LC/MS Neg	880	134.028	24417	1187-84-4		HMDB02108	213397	183547	303825	249998	152683	266248	334844	75780	105684	125995	194538	536764	152879	176351	183993	133859	150677	287622	230244	359288	86569	173686	122562	148715	104136	206451	152264	93575	244777	129076	181988	133242	364554	84627	143236	200363	186667	207573
349	cysteine s-sulfate	Amino Acid	Methionine, Cysteine, SAM and Taurine Metabolism	22176	LC/MS Polar	2273	199.969	115015	1637-71-4	C05824	HMDB00731	906085	948262	659926	988429	685487	872348	618271	623147	350512	714732	946672	783363	551787	524176	1056217	868324	622993	852029	946872	683350	570899	573843	943251	827745	511071	727046	1202922	1112664	791015	700204	965082	570018	901427	841611	866567	699570	980317	889206
354	hypotaurine	Amino Acid	Methionine, Cysteine, SAM and Taurine Metabolism	590	LC/MS Pos Early	724	110.027	107812	300-84-5	C00519	HMDB00965	4110901	7835653	4819157	8605939	5110927	4292371	5373731	7214209	3224715	5.74423e+06	6255316	6442136	4873466	8767155	8193016	4545070	3.99712e+06	5935402	4786716	11198844	5507012	4355326	3288556	4897938	4105560	5.65464e+06	6087363	8746017	5.39378e+06	3769312	5356564	2279123	4359495	6789668	6.27568e+06	7.42736e+06	4402809	9236579
355	taurine	Amino Acid	Methionine, Cysteine, SAM and Taurine Metabolism	2125	LC/MS Neg	690	124.007	1123	107-35-7	C00245	HMDB00251	13457693	21340164	14539409	18058576	14780040	11209516	12623752	17309520	13211380	15370977	18833824	17051326	18702436	23072036	23923488	15464439	13697416	17779286	15780372	20524260	13940548	15403483	19123962	17424928	15704858	15052071	31278336	27237020	20164640	17443696	13719725	13208428	22607876	19783080	18325068	16642421	17227840	19786424
356	N-acetyltaurine	Amino Acid	Methionine, Cysteine, SAM and Taurine Metabolism	48187	LC/MS Polar	1249	166.018	159864				1017005	1306261	1406614	1614117	1731144	2.03498e+06	3352460	4764593	939518	1025116	2137796	1443355	994220	2945431	3285955	2308697	959859	3637012	2216617	1.92605e+06	641379	1562278	1145092	2196243	1980576	970688	2192863	3187640	951651	1.88785e+06	2711399	1.91044e+06	1.74215e+06	2728007	1489063	1470156	1519622	1061165
362	2-hydroxybutyrate/2-hydroxyisobutyrate	Amino Acid	Methionine, Cysteine, SAM and Taurine Metabolism	52281	LC/MS Polar	1258	103.04					28567524	40119308	20718226	33968520	31276234	53303528	24488758	29230632	50508424	30952598	42100592	28960664	29621772	40042224	43243224	27198304	20785792	48357276	36680008	11424467	67521544	22609964	35772440	72014272	26002052	38784084	23960924	34218936	46010112	106715600	23423254	24546708	27222512	49473584	20574088	47017544	42134156	18730016
364	arginine	Amino Acid	Urea cycle; Arginine and Proline Metabolism	1638	LC/MS Pos Early	2825	175.119	232	1119-34-2	C00062	HMDB00517	1010832640	966000896	1072226880	1018796800	988286592	1226754944	879191296	732322432	470294912	687251264	1017313280	973471744	769228224	860174592	1229369216	957510528	925231552	884101248	895319232	1001146624	739528320	1218832256	1042547712	668527168	885811712	845005376	888537024	840380736	914468992	604993280	1378121088	759083840	830378816	796864128	996604864	1062490944	755863680	829460992
365	urea	Amino Acid	Urea cycle; Arginine and Proline Metabolism	1670	LC/MS Pos Early	700	121.072	1176	57-13-6	C00086	HMDB00294	570777920	629934400	371544768	617435776	776116224	1092539392	1027409600	1267403392	386902176	491998528	448469472	394736672	537786304	839911424	664596928	675132416	599889856	1162125056	864292736	343234848	579322240	533731136	339374912	823516352	667801728	494130720	263900240	566631744	406855424	895493312	941353344	455964608	593341440	863091520	459179072	486780256	469377376	301236544
367	ornithine	Amino Acid	Urea cycle; Arginine and Proline Metabolism	1493	LC/MS Pos Early	2800	133.097	6262	3184-13-2	C00077	HMDB03374	267273264	223982768	174628240	183246464	231636256	251616704	215360736	181909888	114824336	186763264	219167824	196548928	165035072	167434752	208190288	190271632	214608224	156993920	163432144	237509472	188708016	204776400	193666512	174109440	168372240	136302352	202411152	214979840	167617520	141744992	269824672	151436176	176277488	141010864	256886816	201449744	173505440	182744560
368	proline	Amino Acid	Urea cycle; Arginine and Proline Metabolism	1898	LC/MS Pos Early	1603	116.071	145742	147-85-3	C00148	HMDB00162	1899188352	800824704	1156243328	1211580672	1565789440	1401195008	1135250944	1902300928	992129792	1431979776	1593479808	1454787712	842334656	847397504	1118105728	973969344	856340992	948541504	1026040832	1797944064	954194304	987121664	1269130624	900375552	1402930176	1494644992	1305144064	2352128768	1013654272	624650240	1915274752	1133034368	1242851712	849540608	1120236672	1155067648	1125181056	1196129024
369	citrulline	Amino Acid	Urea cycle; Arginine and Proline Metabolism	2132	LC/MS Pos Early	1520	176.103	9750	372-75-8	C00327	HMDB00904	124140976	151726432	156586688	259045712	134880576	177182304	162286528	145288256	92846784	89679528	115206760	100538856	130567680	130058384	154669696	138596656	116008904	102947680	112489424	114463848	112061744	239766768	165929792	203434000	190293824	84969056	161198592	130902520	104798440	92697544	186834496	81808936	126105688	112596472	247494928	87377200	146106160	104918952
371	homoarginine	Amino Acid	Urea cycle; Arginine and Proline Metabolism	22137	LC/MS Pos Early	2882	189.135	9085	156-86-5	C01924	HMDB00670	49655900	43385904	38817564	46277124	53504612	53448952	20348952	22335584	23041496	40633216	42084564	34935436	31019942	44016772	30730568	44699612	38495088	28651868	44050696	38358284	33232348	39297360	53925836	32208382	34488036	35866916	34419628	41560900	64442756	41592292	41441160	40940404	46735908	47331824	43137904	70399792	42322048	35838224
376	dimethylarginine (ADMA + SDMA)	Amino Acid	Urea cycle; Arginine and Proline Metabolism	36808	LC/MS Pos Early	2850	203.15	123831	102783-24-4	C03626	HMDB01539	91653712	114827240	114610744	113266688	144258528	122473296	94729352	122377856	72952512	95851944	125847952	113501080	94286680	122151736	119901624	107049856	96547664	124919016	110219432	105709568	103461480	117158944	103645576	103677504	104962784	93609776	114671280	122975552	100141704	88603744	125357072	101772480	77281440	100637760	113209632	101216184	112356096	101185568
377	N-acetylarginine	Amino Acid	Urea cycle; Arginine and Proline Metabolism	33953	LC/MS Pos Early	2245	217.13	67427	155-84-0	C02562	HMDB04620	5574376	3453538	3543115	6548966	6615954	8943319	4.08032e+06	4841976	1.98516e+06	2077537	2718892	2014653	2905058	3402294	9183371	4678182	3447617	2672096	3683844	4205597	1.8869e+06	3588258	7047417	3212879	4311952	2742199	4350689	3846669	2245148	2384710	7.78865e+06	3162704	2278644	4545181	4978695	3119393	4121277	3162329
380	N-delta-acetylornithine	Amino Acid	Urea cycle; Arginine and Proline Metabolism	43249	LC/MS Neg	858	173.093	9920500				757518	952253	1048180	492766	547172	578087	1380182	1345689	455167	695988	1.03882e+06	1698983	1.02367e+06	1.04372e+06	262735	204690	840578	2637095	1079325	767373	1478771	1382529	182043	381750	540706	528415	663014	1419637	372164	1.00449e+06	617449	1273166	1099518	784652	1447580	718216	460766	736188
384	N-methylproline	Amino Acid	Urea cycle; Arginine and Proline Metabolism	37431	LC/MS Pos Early	1335	130.086	557	475-11-6			9979306	6020610	110340256	81661352	15574620	64552696	31918178	158123536	4773457	27054820	11908567	141489904	15474132	25219912	13793878	14663199	33641896	386328992	35646792	34641964	19109928	12884901	5916889	16540646	7439448	27622984	468653408	20344150	10279947	58211476	23627202	19175064	22929062	29596004	18995968	8304098	16684058	16509000
386	hydroxyproline	Amino Acid	Urea cycle; Arginine and Proline Metabolism	32306	LC/MS Pos Early	1064	132.065	5810	51-35-4	C01157	HMDB00725	68810712	104128056	81246672	117043632	162010912	137878704	66231024	56991516	35904552	64915640	87302712	91057048	45872404	67679104	76763936	87013488	53436808	67651880	100846160	102046608	68654008	60896960	67807024	58766412	62434096	61045844	145587744	72789280	73763856	74588712	78693032	61629544	60664192	100889264	76882720	62479172	80395696	98595984
388	prolylhydroxyproline	Amino Acid	Urea cycle; Arginine and Proline Metabolism	35127	LC/MS Pos Early	2128	229.118	11673055	18684-24-7		HMDB06695	49150392	96310848	117107280	128049728	101482048	88439472	61010880	43429656	54343840	58040552	108509304	110512392	57639136	65658504	72865456	91970624	64647752	54251328	78728416	65534776	45388220	69818744	37146400	50327428	64613684	64796164	74479080	61057124	59406632	45579428	83127328	54878988	37997364	77001512	84121504	53462960	58298124	106803600
393	2-oxoarginine*	Amino Acid	Urea cycle; Arginine and Proline Metabolism	55072	LC/MS Pos Early	1760	174.087	558	3715-10-04	C05935,C03771	HMDB04225	2674277	1247127	1151344	2240139	2443666	1993556	1577617	1493090	854639	855805	1152829	910565	860223	826436	1129763	1178354	1854697	1069305	1694835	737089	670724	432615	1682910	930963	1324937	825968	625666	2411858	1411916	1580542	1480749	1335958	1324708	1.63181e+06	1620833	1441563	639667	1.03242e+06
394	creatine	Amino Acid	Creatine Metabolism	27718	LC/MS Pos Early	1947	132.077	586	57-00-1	C00300	HMDB00064	407839616	874698944	456379456	602094336	661515648	652945600	349503840	625000064	726053376	354483232	870609664	401243296	551404800	552166336	829243200	474835936	880271552	930868800	961996288	389123456	973192256	1123548544	860920064	822270848	706626880	594248832	569408320	670489856	850714816	1159277056	674797184	720200640	432088480	1009163776	953074944	858768960	965803328	543643584
395	creatinine	Amino Acid	Creatine Metabolism	513	LC/MS Pos Early	2055	114.066	588	60-27-5	C00791	HMDB00562	593508672	388550688	496941088	524684672	476743904	655439488	440633568	394243968	291995872	473938240	484656320	606319552	375642080	448886944	487360160	428259264	352526720	360015648	443104768	466769824	356854240	418037440	620041152	400965664	401443328	412722464	425101856	425979680	402082080	382786656	419920480	375525472	553692672	330142176	418947552	434255328	398592288	421004640
400	guanidinoacetate	Amino Acid	Creatine Metabolism	43802	LC/MS Pos Early	1937	118.061	763	352-97-6	C00581	HMDB00128	3.57771e+06	1886194	4377842	4844295	3219108	4067946	3041478	1914387	2150072	2071798	2433797	3623817	2934445	2225352	3.54044e+06	3189716	2560826	1474616	1882266	1708375	2229891	4061069	6101999	1.92681e+06	2386638	3396224	4807214	2.01165e+06	3612701	983621	2390602	1967023	4935951	1638805	3.20616e+06	4221465	2881333	2766203
407	spermidine	Amino Acid	Polyamine Metabolism	485	LC/MS Pos Early	3355	146.165	1102	124-20-9	C00315	HMDB01257	2854225	3115652	2416203	2008742	2419123	2065528	1616075	2474145	1466254	1.71177e+06	2579667	1302474	2067459	3089977	5066657	2541140	1833112	3965019	2.75674e+06	5024523	2405475	2.04577e+06	4.18552e+06	1932098	3199770	2608504	4700169	3.51137e+06	3884624	3630368	2263981	962240	3550200	2983073	2721494	1896276	1535425	3073648
408	5-methylthioadenosine (MTA)	Amino Acid	Polyamine Metabolism	1419	LC/MS Pos Early	2752	298.097	439176	2457-80-9	C00170	HMDB01173	1511626	1852589	1268628	1776037	1.9409e+06	1320279	1296244	1868260	769257	1261139	1414190	1637175	1153875	1508639	1.98022e+06	1129119	1007485	1316544	1235004	1862683	1180707	1471605	1861507	1203551	1403155	1186344	1.86714e+06	1554371	1216933	1489519	1715354	1537149	1347682	1411334	1.72763e+06	1311339	1674763	1609949
411	N-acetylputrescine	Amino Acid	Polyamine Metabolism	37496	LC/MS Pos Early	2230	131.118	122356	18233-70-0	C02714	HMDB02064	2414331	3090474	2904368	4584790	4330975	2787809	2689909	4252036	2160218	2293332	2966538	3.66756e+06	2699756	3627920	3033943	2733035	2699111	2806882	2433954	3.47014e+06	3048633	3438227	3065622	2589971	3524766	2894196	4588904	3306397	3132835	3171158	3291490	3970979	2337397	2961072	3.13622e+06	2226986	3.28164e+06	3039617
412	4-acetamidobutanoate	Amino Acid	Polyamine Metabolism	1558	LC/MS Pos Early	1350	146.081	18189	3025-96-5	C02946	HMDB03681	3741835	1991335	1479548	3219829	2427350	3039076	3395791	2503886	1746529	2152490	2836424	4007844	2152341	2232211	2778418	2215585	3237328	1846340	1414886	2076468	2639516	3035843	2067900	2365391	3292190	2.58455e+06	1673453	2776127	2283576	1437871	3.06908e+06	2.02308e+06	2.55085e+06	2.69413e+06	2150924	2204552	2213957	3675033
422	cysteine-glutathione disulfide	Amino Acid	Glutathione Metabolism	35159	LC/MS Pos Early	2465	427.095	4247235	13081-14-6		HMDB00656	12233106	14347180	11684663	15602109	14918136	12587340	12266383	11185713	5149600	11150439	14414014	14092764	9767483	13935217	15126228	11607618	9087550	12406435	12174796	17481364	11357147	14898361	18541452	12213039	14959260	8695402	13585494	17761122	12771337	14535320	9060345	8406806	14318020	13701138	14569986	12040005	9365871	14144270
426	cys-gly, oxidized	Amino Acid	Glutathione Metabolism	18368	LC/MS Pos Early	2947	355.074	333293	7729-20-6			3541377	2569349	3602902	3608801	3581195	6409279	3310032	2898203	1.59949e+06	2635409	3079980	3952378	2367133	4651949	1831610	2934400	1.65402e+06	3077442	3.27041e+06	2209910	1645385	2925784	2346704	2029557	2549837	2178944	2504305	2586747	2251123	2429553	2166382	1994464	2189393	2456149	3812845	2.98411e+06	2012919	3394735
427	5-oxoproline	Amino Acid	Glutathione Metabolism	1494	LC/MS Neg	738.5	128.035	7405	98-79-3	C01879	HMDB00267	12727062	14954022	14424372	15392370	12804396	14800499	6532977	13101581	5932907	11896026	14043827	11223546	11584265	14639493	12000563	11461236	8893612	12649574	8939702	13728828	13158196	12925847	13053828	12380642	11827517	7947448	12106628	12352970	12526372	11069787	13109400	10807160	9505874	10153561	10154573	10510676	12763760	19581568
435	gamma-glutamylalanine	Peptide	Gamma-glutamyl Amino Acid	37063	LC/MS Pos Early	1986	219.098	440103	5875-41-2		HMDB29142	1802455	485839	1214682	1171065	1565523	925603	831663	801798	754234	643251	922346	1184729	1418684	916728	574093	930621	686369	552963	810039	1240250	423036	1064552	1241444	412352	1179876	901553	1078697	1450473	1160977	425363	217489	1254462	1066494	956294	1746053	1399239	492518	1268379
438	gamma-glutamylglutamine	Peptide	Gamma-glutamyl Amino Acid	2730	LC/MS Pos Early	1430	276.119	150914	10148-81-9	C05283	HMDB11738	27451428	28042136	34350072	37270840	36103632	30340122	29086760	31036560	13455841	28994956	27948850	25970876	28560508	40183552	27586192	33258692	18498316	20739968	27541458	42949908	14490868	45125580	39540472	22515584	33511538	19708018	27172412	28734438	35928888	20938536	34609096	31321692	23186786	25130588	27899112	29006466	25612032	33841628
439	gamma-glutamylglycine	Peptide	Gamma-glutamyl Amino Acid	33949	LC/MS Pos Early	1535	205.082	165527	1948-29-4		HMDB11667	4442376	3801488	6.33859e+06	4600630	4568880	5261286	6674579	4838305	1557652	4491434	5047915	5378169	3571637	5572722	4774775	4730458	2790964	3096676	3631656	8677285	3.07574e+06	6.12079e+06	5660457	3585116	4725742	3980721	4281004	4978770	3170596	2.90455e+06	4046011	3846952	4161022	3694708	6.17523e+06	2975324	5318068	5143354
440	gamma-glutamylhistidine	Peptide	Gamma-glutamyl Amino Acid	18245	LC/MS Pos Early	2740	285.119	7017195	37460-15-4			1064809	1039725	1.04456e+06	1100658	1203179	1517797	990190	935738	584773	761684	1231861	974158	907535	1132187	905237	1.02024e+06	893191	863115	1.00372e+06	1209941	311640	1090303	913751	651264	847499	718922	859705	1016272	1208640	736975	1107754	760843	885233	731378	911149	950064	877485	1010191
441	gamma-glutamylisoleucine*	Peptide	Gamma-glutamyl Amino Acid	34456	LC/MS Pos Early	2940	261.144	14253342			HMDB11170	523126	354014	310480	397875	412850	517127	409638	282882	175467	243842	360487	338964	178974	222533	242826	317167	208089	267791	239177	226897	264928	294805	478688	449872	282757	253600	303967	315894	347594	557896	294204	224748	232003	207680	318084	310912	246402	374322
442	gamma-glutamylleucine	Peptide	Gamma-glutamyl Amino Acid	18369	LC/MS Pos Early	2991	261.144	151023	2566-39-4		HMDB11171	1621045	1024140	792671	1037503	1182296	1829785	1137722	847670	543911	819129	1104109	1248766	805966	897138	910650	1198101	696564	932345	928738	707389	990207	796877	1381570	1064290	730087	887253	590664	932596	1200951	1585665	961179	898464	799546	855945	860835	1299061	828426	802210
443	gamma-glutamyl-alpha-lysine	Peptide	Gamma-glutamyl Amino Acid	55015	LC/MS Pos Early	2784	276.155	65254				2078903	1912794	1859169	2001804	2392908	2950118	1476905	1273061	799878	1305100	2.04447e+06	1316514	1719939	1868142	1339987	1.88404e+06	1480848	1333579	1.92204e+06	1194800	1145777	1.86098e+06	2250567	1105569	1487175	1205168	1374107	1726866	2142846	1098460	1544033	1742351	1633866	1811944	1.78589e+06	2277338	1662845	1.95229e+06
444	gamma-glutamyl-epsilon-lysine	Peptide	Gamma-glutamyl Amino Acid	33934	LC/MS Pos Early	2717	276.155	7015684;7015685	17105-15-6		HMDB03869	711046	583938	737149	755943	979636	767738	746030	564865	879784	446181	691370	759978	1617603	706715	593352	752139	1445257	637816	636621	695877	684637	821220	695466	478814	767379	1275542	748454	963421	632113	506844	569756	1708915	588451	608369	857030	1860697	772967	639703
445	gamma-glutamylmethionine	Peptide	Gamma-glutamyl Amino Acid	44872	LC/MS Pos Early	2640	279.101	7009567	17663-87-5		HMDB29155	1163579	751910	788726	953040	864225	1188656	865774	712367	397931	662560	838096	827871	796594	812184	619591	710975	439470	518046	684553	821689	378224	1248791	947509	485242	703931	604550	519955	738084	810336	456415	670041	664076	667419	593070	868174	1091377	591312	807219
447	gamma-glutamylthreonine	Peptide	Gamma-glutamyl Amino Acid	33364	LC/MS Pos Early	1750	249.108		5652-48-2		HMDB29159	1514580	1124100	1165047	2663849	1612788	1607292	1030794	1103134	663860	848846	1641577	1373942	1271238	1166398	1223568	1154969	844480	658422	989564	1227030	452718	1208811	1478188	1006071	1104793	932492	721022	1112123	1117777	583223	1098196	1302106	835719	907502	2032019	1155953	1274361	1290041
450	gamma-glutamylvaline	Peptide	Gamma-glutamyl Amino Acid	43829	LC/MS Pos Early	2700	247.129	7015683	2746-34-1		HMDB11172	2091945	1205504	1021271	951456	1.92495e+06	2141545	1558793	1733717	396955	705867	2144422	1235671	674525	1132252	504817	1.64829e+06	876895	1007670	913508	270234	1.59574e+06	766600	1391958	1422550	664540	861353	400337	1485194	2025767	2954884	415782	1461621	1133396	1684106	1532104	1566830	1140228	659240
453	carnosine	Peptide	Dipeptide Derivative	1768	LC/MS Pos Early	2942	227.114	439224	305-84-0	C00386	HMDB00033	96797	278192	154253	165481	164400	477861	683453	1.31549e+06	78230	153508	226729	347589	200038	119411	207099	154805	298505	133151	78654	189714	106456	640320	211446	519689	247399	768011	1.45313e+06	388108	55690.3	130981	2.78966e+06	20851.4	217767	131375	409702	129858	264108	179961
454	N-acetylcarnosine	Peptide	Dipeptide Derivative	43488	LC/MS Pos Early	2141	269.124	9903482	56353-15-2		HMDB12881	4958608	1357227	1940491	2410258	2553222	3821395	1136950	1772316	381172	1.9823e+06	1.70269e+06	4202722	1.58214e+06	1882214	1717849	1.73387e+06	798759	759991	1.80377e+06	2209067	715892	982760	5404420	558581	1682089	2100863	1282361	1031481	2411120	884534	1138343	494142	3124530	869993	1305341	2603172	815929	2549564
455	homocarnosine	Peptide	Dipeptide Derivative	1633	LC/MS Pos Early	2960	241.13	10243361	3650-73-5	C00884	HMDB00745	823803	1.69745e+06	1.24579e+06	763220	876278	1.82039e+06	1824777	1.35305e+06	943798	1.12457e+06	979689	1.10113e+06	769456	856194	1.39648e+06	758442	1059244	870500	914270	591997	734484	1421012	811302	1.25562e+06	1.04183e+06	1.79934e+06	1.18534e+06	1376747	622206	1.09546e+06	3150517	309655	864708	668270	1096857	948594	682709	1.08807e+06
619	isoleucylglycine	Peptide	Dipeptide	40008	LC/MS Pos Early	2719	189.123	342532	868-28-0			325728	720427	1076552	1132489	1142934	882239	489530	507747	363505	409581	579490	1015069	457787	740037	396540	678310	562060	481732	758478	323669	454522	559495	218473	449808	476525	455824	507677	479175	439631	447328	584081	281849	289039	561583	789973	419150	366700	1078338
849	1,5-anhydroglucitol (1,5-AG)	Carbohydrate	Glycolysis, Gluconeogenesis, and Pyruvate Metabolism	20675	LC/MS Neg	802	163.061	64960	154-58-5	C07326	HMDB02712	93950384	90711376	61273900	83093696	46239320	89133552	98442984	81840312	46760088	63166968	115330488	96512656	46607576	65392080	85081176	71949120	69722656	49877296	66479684	79504192	18573200	84700176	61135980	62119124	113368288	67430664	79982440	83888728	47425912	42846648	57568804	34372516	70775680	44425648	63731660	76878528	46280376	71292248
852	glucose	Carbohydrate	Glycolysis, Gluconeogenesis, and Pyruvate Metabolism	48152	LC/MS Polar	2342	225.062	79025	50-99-7	C00031	HMDB00122	525704640	463900928	455853536	465334560	502817984	500351296	406543872	468898048	340745696	504862816	570575616	489098848	414270560	459948672	546829568	512336992	430611776	491757792	416974176	475671264	438043744	454972256	490244640	392505472	482320192	432840160	474566528	524981600	430603552	372597952	568164352	454387744	504683808	491819552	517718400	511997856	507241504	513927552
866	3-phosphoglycerate	Carbohydrate	Glycolysis, Gluconeogenesis, and Pyruvate Metabolism	1414	LC/MS Pos Early	590	187	724	80731-10-8	C00597	HMDB00807	539636	974332	1279726	1363396	1299958	352434	753507	1392706	324617	951973	1232107	905043	958734	1088997	1151773	975482	795842	1397816	1223989	1294508	612590	359505	932860	682048	362376	291440	735953	1401379	622999	262828	472122	579063	564010	992319	1030770	212382	623992	499263
868	pyruvate	Carbohydrate	Glycolysis, Gluconeogenesis, and Pyruvate Metabolism	48990	LC/MS Polar	1083	87.0088	1060	127-17-3	C00022	HMDB00243	36726672	27577474	24519784	15686271	26965084	15976182	24685452	16510618	28624168	30157206	16019494	20298796	23934332	16281458	30545358	19997638	15795478	23003506	20584488	22418980	19072704	47067168	30924566	15148612	25001760	23234676	25067792	77857504	25775474	13094206	23142402	32065162	33175176	43743904	25264134	21334456	14027988	24679178
869	lactate	Carbohydrate	Glycolysis, Gluconeogenesis, and Pyruvate Metabolism	527	LC/MS Neg	681.6	89.0244	612	79-33-4	C00186	HMDB00190	233178112	156979968	181916992	101274816	157450432	127261632	135614000	113652448	169384064	114995112	143854704	144475552	164837360	129447072	181402768	139507824	96992448	164344864	112592856	162912272	141846368	766561472	147875168	136734944	212864224	116340920	151628848	720857280	132011888	108847376	156063424	316311008	173120448	447604064	158677216	115922248	109535848	158074912
872	glycerate	Carbohydrate	Glycolysis, Gluconeogenesis, and Pyruvate Metabolism	1572	LC/MS Polar	2070.4	105.019	752	600-19-1	C00258	HMDB00139	23793904	53023856	39978888	46000340	38568760	51385108	44090508	45103772	25569236	45137192	38717536	32120780	36212544	43889768	54131748	43065100	33487536	64084092	57503216	39596276	34507528	41526876	31972442	23273838	44878508	39044592	46991340	64097640	35986820	38895648	43286200	44516272	40156652	42335776	48948096	18011428	64319296	47988288
888	ribonate (ribonolactone)	Carbohydrate	Pentose Metabolism	27731	LC/MS Polar	2425	165.041	5460677	5336-08-03	C01685	HMDB00867	11128413	15855628	11810381	11917705	15099336	10134027	8442806	20898760	11773300	14407407	12350475	13509950	13578161	10329276	17106208	8664363	12405425	12597444	12886222	9730310	15512266	12900027	15880422	8294236	12755005	9685934	14645601	19096760	7760011	16421922	12268783	11155730	14326557	10692821	13312152	8694588	15495056	17219352
909	arabitol/xylitol	Carbohydrate	Pentose Metabolism	48885	LC/MS Polar	1932.4	151.061					830297	659496	570626	1271062	834925	497209	818034	733728	660226	696123	526684	824313	742071	467633	708659	577546	649297	597574	864556	577375	696180	1024406	899697	996204	992813	638652	1167345	1354417	624217	617075	377966	578188	937851	1026412	883167	437926	976260	962202
911	arabonate/xylonate	Carbohydrate	Pentose Metabolism	48255	LC/MS Polar	2664.6	165.041					11495492	15762720	8602497	9733120	10876993	8705037	15614318	25234562	9642870	15924339	10192636	13652728	10322454	5.96801e+06	15200068	11820697	6654107	21092068	13471108	19377408	11375859	10293843	9902752	5944379	13657533	6755729	9366606	18590308	6195682	17643400	10311327	11808143	18001076	9602049	11247006	3908473	12157101	12791343
916	maltotetraose	Carbohydrate	Glycogen Metabolism	15910	LC/MS Neg	910	665.215	446495	34612-38-9	C02052	HMDB01296	859650	1316830	899423	1073303	1083597	634767	1330004	1354194	1604368	3.89058e+06	2393193	1040967	1.93929e+06	2316168	3099677	817229	1315720	3132580	1674690	1446583	2536702	1577380	4343844	1567182	2624346	1192472	4356393	3209467	1603659	1210390	1.97795e+06	2328598	2025836	2638075	2511983	2026696	1183047	1970249
918	maltotriose	Carbohydrate	Glycogen Metabolism	44688	LC/MS Neg	812	503.162	439586	1109-28-0	C01835	HMDB01262	1155370	1899689	1372464	1788772	1722199	1165062	1.93514e+06	2033876	2383669	5861119	3425873	1740986	2926590	3359024	4282912	1078922	2084223	4682929	2929316	2097728	3028797	2293343	5.38714e+06	2456615	3344935	1638981	5.26111e+06	3974843	2414463	1632073	3070791	3534815	3025557	3279736	3273383	2882604	1377654	2239638
921	maltose	Carbohydrate	Glycogen Metabolism	15586	LC/MS Polar	3329.4	387.114	10991489	6363-53-7	C00208	HMDB00163	467772	455536	313903	460213	502215	270388	719105	662751	619487	1743240	905409	394645	775521	988378	1260108	133269	663837	1233236	893085	570611	791171	864688	1184917	837053	963142	468481	1261991	1.04595e+06	584513	450309	909934	1066190	723549	794818	1085868	569209	177542	510840
957	fructose	Carbohydrate	Fructose, Mannose and Galactose Metabolism	48195	LC/MS Polar	2022.2	225.062	5984	57-48-7	C00095	HMDB00660	4682075	1.84931e+06	3980567	9063274	5947482	2820705	5182269	9050200	1634893	5816324	5355151	4804252	1787869	2691471	4805607	6728806	2933955	1.81334e+06	4176590	4789186	7495868	8979093	6.28456e+06	2988178	8793821	4223924	5805758	5185897	5243559	5724637	6208821	4816925	6280689	6969909	7567931	3.04248e+06	3830247	6549099
962	mannitol/sorbitol	Carbohydrate	Fructose, Mannose and Galactose Metabolism	46142	LC/MS Polar	2260	181.072	5780		C01507	HMDB00247	3.15765e+06	3775782	2559423	1.95594e+06	3514768	2283705	49992016	42511896	1713868	2442177	3754113	3.10597e+06	2565042	2959313	2731443	3658762	4680332	2334556	2171667	4418101	2429309	2926480	2434407	2144887	2841286	2253087	3549721	4524594	1.89591e+06	2118313	2.90104e+06	3655401	2305006	2482210	2414913	2870504	3167128	2277133
963	mannose	Carbohydrate	Fructose, Mannose and Galactose Metabolism	48153	LC/MS Polar	2200	225.062	18950	3458-28-4	C00159	HMDB00169	7510417	7666271	7546235	9919788	11481973	10281300	5409620	7023299	4864856	7602967	9999696	9675396	5842699	7.97339e+06	9213641	9889776	7265121	7884549	8.03784e+06	6836874	10673860	7497766	14173062	7.91253e+06	8954636	6961798	7065246	7625517	8936692	7102103	8386045	6861986	7845099	7846990	7419497	9996056	7488712	8604840
1007	glucuronate	Carbohydrate	Aminosugar Metabolism	15443	LC/MS Polar	3233.3	193.035	444791	207300-70-7	C00191	HMDB00127	7.28328e+06	4816465	6600513	8229747	8223522	6245076	8814790	9247133	5269700	5244493	7.29476e+06	42892144	7183423	6780714	7584593	5708720	7758992	7.99262e+06	6600919	8877673	15994043	6930570	6702376	6631610	5513767	4944196	7.28255e+06	8623177	6102217	8632737	6491231	14002510	6532781	7.9175e+06	8498051	5835899	7.83583e+06	9188364
1018	N-acetylneuraminate	Carbohydrate	Aminosugar Metabolism	32377	LC/MS Polar	3072.6	308.099	439197	131-48-6	C00270	HMDB00230	1493600	1209643	1227922	1059253	2253178	1053869	1224520	2538972	878631	801323	1573474	1085142	1367129	1.96311e+06	2152156	1657651	880413	1736921	957603	1483574	1334573	1.38294e+06	1549764	1665514	1201650	928248	3113746	2691368	1315636	1189167	1374987	1028364	1238784	1.39334e+06	2144532	1027960	1415461	1286222
1029	N-acetylglucosaminylasparagine	Carbohydrate	Aminosugar Metabolism	48149	LC/MS Pos Early	1212	336.14	123826	2776-93-4	C04540	HMDB00489	264454	473329	419320	608862	426726	268904	332671	438796	207291	490062	397001	325824	319469	568215	599156	420316	387890	348440	401276	606757	272074	442627	663542	488374	423101	282848	622401	467803	580365	544611	406759	397533	361917	412787	414769	245988	412768	358577
1030	erythronate*	Carbohydrate	Aminosugar Metabolism	42420	LC/MS Polar	2186	135.03	2781043	88759-55-1		HMDB00613	139076608	122153992	140235024	135378192	175935008	161473600	121831824	155541328	87227360	120449600	137063600	174858880	98823104	119320488	154070160	127564616	81987000	153165520	119144736	106340320	106422696	134945680	156990064	106598112	134908688	107537168	179227472	191754752	95068592	108393640	138400832	120600528	108606872	124793672	129805792	89577232	137853664	125179376
1037	citrate	Energy	TCA Cycle	1564	LC/MS Neg	582	191.02	311	77-92-9	C00158	HMDB00094	189028368	241790592	241598848	217685872	225424512	260812448	205473328	201302080	190466560	232826096	251360288	228730512	167685024	206428976	240730464	214250320	144264144	217994304	205671296	186586400	188705904	228034096	159495600	228967744	178775360	196997936	231070048	184331968	198335536	187695168	220315920	139299040	160594304	167368432	169117280	169811648	182947216	211378208
1043	alpha-ketoglutarate	Energy	TCA Cycle	528	LC/MS Polar	2700	145.014	51	305-72-6;328-50-7;22202-68-2	C00026	HMDB00208	18580928	21761642	31114116	25969182	32321818	29523832	31359112	31430922	24396658	17750886	29150628	28124160	21692120	36427200	29444860	26569940	15697506	41260608	19754010	21125448	15713373	32568166	20807794	21502106	27025950	29417358	25020200	29901308	20680390	16082451	34634828	24677830	16795244	28764768	19747488	32100178	23062856	23189784
1045	succinylcarnitine (C4)	Energy	TCA Cycle	37058	LC/MS Pos Early	2291	262.128					1386293	422537	1070342	1535411	1572338	912797	798172	896907	511451	571079	668769	793268	847761	708825	554896	697582	855917	439387	1404128	1280499	387461	1120231	1649476	465035	1895083	496100	1009018	1499405	993725	382596	871658	859266	849586	965655	577290	1056017	915490	1741253
1046	succinate	Energy	TCA Cycle	1437	LC/MS Polar	3149	117.019	1110	110-15-6	C00042	HMDB00254	6878780	10628781	9912855	11316836	12967215	10863357	11201785	12095433	7.21545e+06	9253855	10343534	12643498	10739035	11464621	11092838	11286231	7992995	12484227	10157285	10790505	8813663	19462216	9932435	7.22098e+06	9947783	10575440	12797454	27273068	11407749	9405902	9834664	9890044	8568933	14485272	10300586	9240858	6812802	13823393
1047	fumarate	Energy	TCA Cycle	1643	LC/MS Polar	3084	115.004	444972	100-17-8	C00122	HMDB00134	947606	1150146	1413372	1382856	1417208	1383519	1722840	1321403	1318529	1108741	1262111	1565398	1141417	1274124	1457044	1.18426e+06	845399	1.52945e+06	1083650	1181363	980999	1.54275e+06	1026928	989181	1327617	1141864	1493337	2091411	1011039	1003015	1355698	1057322	998720	1312940	1187423	1242967	1039177	1382125
1048	malate	Energy	TCA Cycle	1303	LC/MS Neg	615.6	133.014	525	6915-15-7	C00149	HMDB00156	5319609	6016389	6.54018e+06	6908980	7124629	6538055	7.63658e+06	5812761	6921940	5653919	5716471	7725863	5687685	6556936	6733560	5936250	3820147	6710990	4931050	5607656	4421938	8769278	5619227	5190550	7383500	5534534	7485104	8930038	5825385	4921080	6141876	4753181	5052827	6.64801e+06	6328726	5703587	4252999	6572202
1062	phosphate	Energy	Oxidative Phosphorylation	42109	LC/MS Pos Early	576	98.9842	1061	7664-38-2	C00009	HMDB01429	198044304	233828032	210584560	205841296	197994704	213563552	159797792	172152688	161196256	160341712	190395056	202929264	183021248	163314928	168768128	205440304	178516528	195158368	201871264	175175328	197740448	202189184	147715872	165143536	159403184	160587680	195312288	188142768	166174272	182043296	198616400	144776560	151264192	228289824	196548784	164963376	182834128	228490576
1064	caproate (6:0)	Lipid	Medium Chain Fatty Acid	32489	LC/MS Neg	2713.7	115.076	8892	142-62-1	C01585	HMDB00535	844806	1.31672e+06	1017997	7499244	690041	789442	1032406	1065747	2893800	1188935	1235700	975584	889100	1117906	1111801	1265350	775780	1675891	1093158	775010	1823208	6628685	6835460	6910592	6716231	841044	7545581	11484594	1257530	897252	685695	1068383	7442763	7378886	9292992	1110089	7672951	8508572
1066	caprylate (8:0)	Lipid	Medium Chain Fatty Acid	32492	LC/MS Neg	4362	143.108	379	124-07-2	C06423	HMDB00482	2911017	3431086	3117724	10087499	3912416	1888408	2595608	3642636	2045856	5042336	2.05093e+06	2109631	2494123	2743413	4365177	2821357	2.05853e+06	5596523	2282504	2433236	4746441	10260230	9905114	15634388	7233238	2799218	11088646	11156472	3194879	2144703	3123961	3190048	9815503	9962282	7354302	2860866	8844864	11616209
1068	caprate (10:0)	Lipid	Medium Chain Fatty Acid	1642	LC/MS Neg	5090.7	171.139	2969	112-37-8	C01571	HMDB00511	22563554	24247136	13771207	17475524	21080696	7592954	12591637	28695474	11891391	39904136	17880432	5525482	11994615	14885341	36133896	21513934	9568885	19745372	10862621	7760963	7769459	15444702	17232082	54738512	11096594	13099447	16196718	13365702	10910103	19694776	11326781	11341715	13829659	11885478	15921393	9877348	17279482	13322333
1070	10-undecenoate (11:1n1)	Lipid	Medium Chain Fatty Acid	32497	LC/MS Neg	5085.8	183.139		1333-28-4			4312532	7990030	9084592	9024626	6288692	7444603	8.12494e+06	13208507	5534033	10299217	8482065	6230176	12360820	11109158	6349159	6841585	3289218	11014542	6.66479e+06	5782799	12326401	7.31539e+06	5905795	6490596	5970732	5792232	3126309	5156449	5226761	6.86405e+06	3783431	4682341	4.0284e+06	7346305	5059872	5687063	7.69561e+06	2410925
1071	laurate (12:0)	Lipid	Medium Chain Fatty Acid	1645	LC/MS Neg	5300	199.17	3893	143-07-7	C02679	HMDB00638	42913580	99559152	92626816	71200112	125492952	24485436	41798848	86920696	66356804	129879104	63078024	21263974	62563304	68041392	210347952	87411192	37960700	106879880	48025264	43673624	15720489	29265416	51552112	263340240	35763388	83590376	38882212	18325484	49221328	85668696	42277452	37976060	28868376	46106140	58679172	38222888	87495952	38165656
1072	5-dodecenoate (12:1n7)	Lipid	Medium Chain Fatty Acid	33968	LC/MS Neg	5224	197.155	5312378	2430-94-6		HMDB00529	4787437	13270134	11108280	6736367	10550527	3916214	5320974	8770994	8799743	16314442	12557205	4949555	11048532	11835356	26497200	9537847	4841182	8976684	5848754	6816879	6.46887e+06	3.95038e+06	5236664	36075352	4571951	11248876	8014429	4300836	9080079	14001094	5603751	4278606	3276839	6.09423e+06	9896569	4062607	6735920	4353215
1074	myristate (14:0)	Lipid	Long Chain Fatty Acid	1365	LC/MS Neg	5440	227.202	11005	544-63-8	C06424	HMDB00806	171100416	429180480	320562528	240341216	462641760	131495440	207074912	397208224	339881728	523500064	293598624	118944464	292438560	264264912	612519808	394645248	146017216	302990784	197878096	149411952	295629312	217158864	317117024	1124095488	150606256	341589536	190429664	89888904	342568480	479921440	147871600	160360240	130631960	230148640	210875840	173578928	317078080	108616232
1075	myristoleate (14:1n5)	Lipid	Long Chain Fatty Acid	32418	LC/MS Neg	5346.9	225.186	5281119	544-64-9	C08322	HMDB02000	20030860	73511928	53403000	32029932	77837240	13721035	26688768	54399288	55812380	88742784	62436904	19659758	52291976	50839528	125233984	55721936	23875540	36405108	30119656	28402428	85942832	21985520	50852408	193992608	20796692	59597696	41112544	12426525	55681664	79541928	26249512	17609236	13842504	28509484	36012792	16806188	39885568	13514658
1076	pentadecanoate (15:0)	Lipid	Long Chain Fatty Acid	1361	LC/MS Neg	5521	241.217	13849	1002-84-2;10002-84-2	C16537	HMDB00826	39441356	75074072	54195580	45933288	76075056	39507172	47550836	71829648	58845056	86102464	53164132	34113492	52101936	48583000	91220928	71145136	33313556	50175472	40719112	33831808	104575664	54507360	61994652	137310576	34675608	56963100	29137360	29305208	64301720	84862952	31282832	38304416	35082588	46559876	41063636	37831432	50830724	30360286
1077	palmitate (16:0)	Lipid	Long Chain Fatty Acid	1336	LC/MS Neg	5618	255.233	985	57-10-3	C00249	HMDB00220	2090933888	3933567488	2859641088	2371603968	3560731904	1924100224	1728659200	3063924736	2894917632	4513429504	3354653696	1901867776	2965947136	3125170176	4542873600	2939555840	1680204672	2703262720	2018963456	2256279552	3593953024	2077675008	3269192704	7448906240	1735399040	3224136192	4449959936	1503333888	3977146880	5199672832	2583719424	1766994944	2215515648	2641119744	2614415360	2141367040	3069449728	2236755456
1078	palmitoleate (16:1n7)	Lipid	Long Chain Fatty Acid	33447	LC/MS Neg	5475	253.217	445638	373-49-9	C08362	HMDB03229	181207984	840173888	745202304	391994656	929693056	238122368	374275456	602265344	841954048	806256896	526583584	269823360	681501120	548224000	1394071808	545099904	152758464	438191904	300326464	363105120	1360312192	257783904	684668992	2138996480	266225200	914835136	712782784	127070608	767902720	1068494592	229466560	161073840	168015136	491225728	492356128	232593696	610930304	251519248
1080	margarate (17:0)	Lipid	Long Chain Fatty Acid	1121	LC/MS Neg	5731	269.249	10465	506-12-7		HMDB02259	39132008	86576000	45077464	48175360	70967536	51008672	34069600	74399832	59967232	115101384	65881156	37407356	55503580	54402820	106353736	66512888	30200818	52621764	42532816	29520150	168104784	51018512	68714176	168683616	30846278	53071524	53705324	27054320	75608672	162471488	48071932	31332428	35812360	66368476	37708024	41807624	67208672	37124312
1081	10-heptadecenoate (17:1n7)	Lipid	Long Chain Fatty Acid	33971	LC/MS Neg	5555	267.233	5312435	29743-97-3		HMDB60038	18184740	72531672	49400360	28208288	79578192	28155144	25823402	62615684	57846140	71971248	50232484	24069938	55624388	40420132	95796528	52698468	15485934	44476756	25191432	24151756	229118688	25197726	57097228	157454208	17877012	62438420	38125448	12334007	52712612	117453200	20540232	16439973	14123654	52176752	26353576	20970934	59996408	18436196
1082	stearate (18:0)	Lipid	Long Chain Fatty Acid	1358	LC/MS Neg	5872	283.264	5281	57-11-4	C01530	HMDB00827	1158287104	1650686208	1338298624	1413378432	1486313344	1159085056	905604736	1735278976	1453494144	2075326464	1778568192	1265117824	1262289664	1502850560	2191606272	1667011840	979041216	1175264256	1157950208	965043264	2219678976	1375799808	1358656896	2831001856	951917312	1514349696	2271138560	1034436160	1645252608	3083010560	1639438336	784767360	1091221120	1198655488	1324604928	1136566656	1631884160	1247609344
1090	nonadecanoate (19:0)	Lipid	Long Chain Fatty Acid	1356	LC/MS Neg	6068	297.28	12591	646-30-0	C16535	HMDB00772	3051314	4693482	3.58673e+06	3697087	4282330	3539568	3196793	6381700	4272372	6687067	4227428	3208884	3.63275e+06	4.09252e+06	7118498	5018479	2710095	4227701	3471696	2727579	11431716	3.94191e+06	4.01096e+06	8086100	2785623	4363834	3.71753e+06	3197525	3.88576e+06	7.9333e+06	4869061	2307813	3136761	3.94406e+06	3316442	2902449	4330072	3509182
1091	10-nonadecenoate (19:1n9)	Lipid	Long Chain Fatty Acid	33972	LC/MS Neg	5780	295.264	5312513	73033-09-7		HMDB13622	10522466	26950672	17063020	14336925	21487960	12785055	12441492	21795284	22854284	32643970	24396924	12499947	20657680	14097907	38861216	21405012	9238777	18157360	12282625	8594565	62345280	14472159	20523628	43470672	8930601	18036740	15692295	5354040	19977588	44506080	14912241	7.96719e+06	9085012	18825164	10927674	11358419	22488160	8457168
1093	arachidate (20:0)	Lipid	Long Chain Fatty Acid	1118	LC/MS Neg	6295	311.296	10467	506-30-9	C06425	HMDB02212	15266874	18416112	15863627	14887031	13705852	14068278	12646871	25260904	22441762	23769568	17552844	13933371	15331362	16981576	29046364	15660693	11647392	15894578	11654386	12303237	12882931	18309728	11870946	30196496	16905140	19592228	26794772	16443500	12080487	27115612	34974832	10383012	17372164	12340690	17224464	12569795	19488018	21157368
1096	eicosenoate (20:1n9 or 1n11)	Lipid	Long Chain Fatty Acid	33587	LC/MS Neg	5950	309.28	5282768			HMDB02231	27991268	59768612	47290544	36781624	44723240	32362308	32932536	56157108	75327200	78844072	64084048	37962260	50311080	57121372	108359800	46387520	30084030	48396344	31733688	34481008	55991380	42689972	50382376	158226080	31093740	45630236	77184264	17225716	51891176	107758848	68936256	17437796	30830894	48050876	34683256	31143670	86385736	28715148
1101	erucate (22:1n9)	Lipid	Long Chain Fatty Acid	1552	LC/MS Neg	6355.6	337.311	5281116	112-86-7	C08316	HMDB02068	2490429	3247853	2632214	2695824	2239287	2677021	2235976	3877913	2551045	7258768	3197908	1789768	2337910	3380025	5019385	2413582	2362181	3146554	1770706	1951645	2690374	1794096	2248155	4203521	2210626	2034504	3443289	2116184	2320598	4756977	4543153	1421244	6313040	2921999	1752146	1.53777e+06	4497777	1786835
1108	oleate/vaccenate (18:1)	Lipid	Long Chain Fatty Acid	52285	LC/MS Neg	5655	281.249					2572390144	5842151424	4571458560	3511236608	4970795008	2751537152	2955546112	5030905344	5611830784	6568244224	5239273984	3011726848	5114142720	5012840448	8356380672	4188003328	2528280832	4229197824	2989772544	3469378304	6144089088	3221191936	4740723712	12329556992	2918683648	5055520256	6726956544	1741319552	5682631680	8123676160	4140691712	2206425344	2504480768	3899620608	4170253056	2846024192	6535475200	2975060736
1111	stearidonate (18:4n3)	Lipid	Polyunsaturated Fatty Acid (n3 and n6)	33969	LC/MS Neg	5395	275.202	5312508	111174-40-4	C16300	HMDB06547	1907060	2383904	2166492	1639520	3234810	942174	1733449	2595349	2415299	4885635	2679534	2992864	2739429	2563478	8214117	3163153	3333047	1522604	1794975	3169341	3775788	10608981	2252387	6349803	1237594	2243820	1394611	2267189	2742818	13016208	1520395	2128365	900970	4569604	3056997	1437677	3984846	1239939
1112	eicosapentaenoate (EPA; 20:5n3)	Lipid	Polyunsaturated Fatty Acid (n3 and n6)	18467	LC/MS Neg	5450	301.217	446284	10-2005-9;10417-94-4	C06428	HMDB01999	5248285	8472453	8660295	6931786	17244316	5278865	10126743	9244814	8836123	10831017	12696342	8168522	7853137	6192052	20975790	14128853	21061686	7.8852e+06	8111731	10270998	82301072	13335252	17817372	20567964	6694665	7837538	5835618	8007155	13327603	89806944	4602214	36463752	9120340	40812844	10143821	5997889	19852630	7020844
1113	docosapentaenoate (DPA; 22:5n3)	Lipid	Polyunsaturated Fatty Acid (n3 and n6)	32504	LC/MS Neg	5571	329.249	6441454	2234-74-4	C16513	HMDB01976	10472539	36752648	29644910	15651556	43662976	14591029	19379534	35260024	17350624	28092866	45125704	15522731	28617422	19012742	65361360	36654784	21757508	23303384	16042746	23000480	59926156	32552610	27269500	41793756	10848837	30976330	30668068	17641144	25636408	117654784	17247660	18952314	14930345	47247152	26213638	12694551	32309536	19195522
1114	docosahexaenoate (DHA; 22:6n3)	Lipid	Polyunsaturated Fatty Acid (n3 and n6)	44675	LC/MS Neg	5525	327.233	445580	6217-54-5	C06429	HMDB02183	22790456	61713656	71511304	47930660	65657452	38546060	55108988	66476148	40782064	73925936	75403160	43540800	58225724	61120932	99914872	60855112	88692120	69416024	76758064	84399200	345983008	35130456	77042896	57339704	34308280	69774632	46703552	59575456	96160368	266380272	44331364	117946208	52532780	177266784	47854040	44560216	96210160	67299152
1118	linoleate (18:2n6)	Lipid	Polyunsaturated Fatty Acid (n3 and n6)	1105	LC/MS Neg	5535	279.233	5280450	60-33-3	C01595	HMDB00673	1201191040	3439797504	2502989568	1560238976	2886800640	1493269376	1953100544	2873296640	2593723392	3416637440	3308375808	2331522304	3177859840	2941389312	5140585984	2405143552	1221854464	1937696768	1403351424	2416257792	1136647552	2543708672	2127930240	6776125440	1247318144	2525714688	3230685440	1141351040	2752854528	3968282112	2704217088	809863744	1227077760	2182244352	3539635968	1687736576	2784751872	2316300032
1120	linolenate (18:3n3 or 3n6)	Lipid	Polyunsaturated Fatty Acid (n3 and n6)	34035	LC/MS Neg	5450	277.217	5280934		C06426	HMDB03073	129373920	305372096	242905696	141125888	263948896	100270944	200533904	257966720	290057824	397111776	358968672	323435616	296913696	265948976	657828288	271171776	139514224	157945056	139109472	247207088	148668448	527081280	179958512	680983552	75277632	191391440	184143456	86401200	271667040	432997696	166856528	90486224	91319840	279397024	365682176	144451408	299363808	198490640
1122	dihomolinolenate (20:3n3 or 3n6)	Lipid	Polyunsaturated Fatty Acid (n3 and n6)	35718	LC/MS Neg	5596	305.249	5280581	17046-59-2	C03242	HMDB02925	15194603	52775556	38738760	38807732	60402152	27113788	24908702	47086416	31388646	47519608	58830688	33969052	49454484	44382136	71318992	48781740	34461984	36475568	48861752	50007640	32371928	47226376	53770948	62357348	29974996	42052032	50770728	44913120	48746980	61720420	53668856	19650248	49806000	52554576	56891572	26162178	57408184	59172924
1123	arachidonate (20:4n6)	Lipid	Polyunsaturated Fatty Acid (n3 and n6)	1110	LC/MS Neg	5535	303.233	444899	506-32-1	C00219	HMDB01043	82267472	191339952	170093344	163088080	263253744	119184072	108738312	176290144	89991872	142356288	222457056	166908800	165511536	170538432	341375552	201180784	136703264	161738720	160030544	200275536	239510720	129298336	243995008	282656128	172051072	181344896	205448656	257996240	249193744	261958160	162695632	81212632	199714304	231495616	237907280	145012096	190564688	230861840
1124	adrenate (22:4n6)	Lipid	Polyunsaturated Fatty Acid (n3 and n6)	32980	LC/MS Neg	5678	331.264	5497181	2091-25-0	C16527	HMDB02226	12259749	81579184	49244200	90465904	50137448	21946594	26990316	60852032	26865832	36413740	59405908	25200004	55569720	63114880	103939352	111608072	11429414	51265472	19293802	37828496	34998812	20251968	30051744	97000872	19378552	50398312	69207880	28137338	40009852	111016000	28912452	9230996	37196328	35830044	56417800	24660434	54147664	56945808
1125	docosapentaenoate (n6 DPA; 22:5n6)	Lipid	Polyunsaturated Fatty Acid (n3 and n6)	37478	LC/MS Neg	5624.5	329.249	6441454	25182-74-5	C16513	HMDB01976	6407668	23628960	17017204	15461841	19902890	10075737	7757419	16064201	9693754	19685360	16699616	9821409	16706247	22764756	22566480	19023818	8.32549e+06	22429348	18269182	10343262	18376592	2642355	18220498	15836157	11487502	26083554	14110803	21547898	33073444	15278695	16632467	5022658	10835703	10799142	14862466	12934949	10803390	11298518
1126	docosadienoate (22:2n6)	Lipid	Polyunsaturated Fatty Acid (n3 and n6)	32415	LC/MS Neg	6034	335.296	5282807	7370-49-2	C16533	HMDB61714	551211	1308596	838755	918644	1096260	630580	651856	1158379	966810	1580673	1480510	681103	1.01375e+06	1417040	1825185	996517	649421	936784	764449	709847	499284	663406	1023210	1706725	516210	855165	1451898	749339	1292074	1820662	946677	342608	775674	967095	1195944	748694	967854	771365
1127	dihomolinoleate (20:2n6)	Lipid	Polyunsaturated Fatty Acid (n3 and n6)	17805	LC/MS Neg	5730	307.264	6439848	2091-39-6	C16525	HMDB05060	14986746	65010160	32507092	26004926	43131844	22909946	22129470	38936400	39387964	54008012	58012888	32214466	51424440	50043136	89089656	33122272	22371392	35074176	29308590	32886316	18679208	31076752	36419352	94057952	19864836	34390020	66783932	19712008	46009120	97469168	41923852	10670485	21725498	34723984	40004576	26228744	40371416	35109444
1178	13-methylmyristate	Lipid	Fatty Acid, Branched	38293	LC/MS Neg	5499	241.217	151014	2485-71-4			7.25814e+06	16299682	12230907	9924042	16692775	7475536	9909203	19250512	14380208	23023474	17526616	5025565	10434385	10448941	22516104	23943636	5.8476e+06	10887580	8835647	3406839	38198548	14181066	10832326	39965824	6591956	10691230	2473470	5553889	7.98551e+06	20180676	6738207	7753190	4.18968e+06	11219592	6610795	6639314	7973322	3.21091e+06
1181	methylpalmitate (15 or 2)	Lipid	Fatty Acid, Branched	38768	LC/MS Neg	5695	269.249	17903417				14869041	43981040	24519492	21168916	39832220	21107836	16780780	44138984	36335020	37311960	34904868	12065548	24056856	28905232	46514708	37604360	12876658	31055466	17152278	8619026	128112832	26078524	26623952	99089168	15729426	29705488	7546541	12417662	23142612	61734488	15838677	16735687	13401890	31615604	12604021	18968136	26161108	11499949
1184	17-methylstearate	Lipid	Fatty Acid, Branched	38296	LC/MS Neg	5993	297.28	3083779	2724-59-6			1449465	2176683	1611791	1564385	2520104	2423216	1309479	2547186	2630664	2851827	2869525	1125858	1.8921e+06	2129531	3592654	3233766	1301759	2949702	1498631	745850	14548859	1913806	2223338	5735655	1073388	1.96731e+06	1336375	1186984	2634424	4378364	1557759	991583	1269946	2876597	976891	1354626	2339735	869132
1197	2-hydroxyglutarate	Lipid	Fatty Acid, Dicarboxylate	37253	LC/MS Polar	3352.8	147.03	43	40951-21-1	C02630	HMDB00606	10518433	17404948	13371443	20237566	11593081	10881230	14803315	21319600	14079176	15751738	17318276	18745362	19462404	22927902	22875700	13425583	10133431	14584531	19568188	7524540	15580806	12437895	23622446	13219318	15703649	15763012	25266128	32902942	16286545	13682788	15580051	16089945	19420384	19870832	21435776	12942591	15888036	21374264
1204	maleate	Lipid	Fatty Acid, Dicarboxylate	20676	LC/MS Polar	2510	115.004	444266	110-16-7	C01384	HMDB00176	459994	386932	907955	613666	551753	741612	705201	814047	588152	231284	652046	483795	564947	1123077	626352	821128	242482	1107922	427288	586622	996075	969227	660614	1.3939e+06	1417196	761437	890210	896021	417693	498662	958730	440504	732286	956078	683422	623115	1019702	677367
1211	sebacate (decanedioate)	Lipid	Fatty Acid, Dicarboxylate	32398	LC/MS Polar	2147	201.113	5192	111-20-6	C08277	HMDB00792	282361	438417	198994	950405	362025	348043	235558	204476	503320	1046181	463520	484188	261141	470432	4025800	381758	194117	331098	217671	136388	540596	753005	992554	13011616	646785	203629	1452662	979153	183721	1084773	232913	217341	1034726	861986	880746	194479	1299362	1138898
1214	dodecanedioate (C12)	Lipid	Fatty Acid, Dicarboxylate	32388	LC/MS Neg	2990	229.144	12736	693-23-2	C02678	HMDB00623	361416	667469	295170	340481	672971	407087	313473	223749	691249	1210634	771465	323480	310102	430042	7.1997e+06	485076	151439	624686	203473	213608	199961	491488	268685	12734600	241502	414582	459164	246491	127889	715928	412798	259241	279698	294498	109822	223339	775108	360644
1216	hexadecanedioate (C16)	Lipid	Fatty Acid, Dicarboxylate	35678	LC/MS Neg	4615	285.207	10459	505-54-4	C19615	HMDB00672	528756	726449	380228	356498	441948	409129	215719	335862	608491	1079299	515612	250283	357815	516453	4162026	800903	333017	320189	214831	272541	541040	613283	636433	7.11439e+06	269908	487192	1970620	301454	268981	873026	673739	413483	477639	459572	131459	238200	507178	400681
1218	eicosanodioate	Lipid	Fatty Acid, Dicarboxylate	39831	LC/MS Neg	5200.9	341.27	75502	2424-92-2			2517657	1233439	865026	723536	1183088	1.014e+06	639632	1357504	547163	678811	1516297	883663	2201711	1286976	866537	655734	2098446	513288	614371	2865497	198531	607922	730939	561669	694254	419043	1038639	1693999	479394	631613	542839	2334181	1656821	556596	2392647	622416	1038147	2695917
1220	3-carboxy-4-methyl-5-propyl-2-furanpropanoate (CMPF)	Lipid	Fatty Acid, Dicarboxylate	31787	LC/MS Neg	2840	239.093	123979	86879-39-2		HMDB61112	438651	363609	1747561	746110	1277500	824098	8077141	4513961	4.15023e+06	6464241	320150	694192	239908	382839	661509	324642	13167281	1655070	2100279	1629048	104724408	418975	18479242	1247678	385052	1238045	649364	1.8351e+06	678378	64542496	343533	123428232	747245	8556295	258878	1021760	5377779	1658461
1251	2-aminoheptanoate	Lipid	Fatty Acid, Amino	43761	LC/MS Pos Early	3160	146.118	227939	1115-90-8			2202951	1363214	840601	1395926	1748498	1510579	1438618	984470	410773	1086477	1077477	2215088	1521656	1.62161e+06	1357687	591200	2.04831e+06	1157287	1.00297e+06	5062334	693285	3059919	1508688	1259251	2211469	1452292	3.17207e+06	1870151	1508476	1146072	3045526	1773159	1616520	472215	2162223	1.61652e+06	1674928	2310051
1256	2-aminooctanoate	Lipid	Fatty Acid, Amino	43343	LC/MS Pos Late	750	160.133	69522	644-90-6		HMDB00991	854004	664399	958931	619111	580796	524811	681223	516879	285308	854932	526279	1.2769e+06	1349126	884564	417434	299841	553456	599731	493118	706621	427629	1490846	198335	520697	708550	653535	642217	755349	246050	1.32143e+06	1047044	776236	521591	144474	1624528	732958	669857	1287511
1265	malonate	Lipid	Fatty Acid Synthesis	15872	LC/MS Polar	3447	103.004	867	141-82-2;26522-22-85-0	C00383	HMDB00691	11998216	11566610	10412153	14367016	14055560	14191614	16962368	13796091	17759966	14922753	13282377	17330890	13611492	16575733	13063684	14314169	11119407	11613059	13596600	11189387	14359768	15192330	9643750	16573199	16998908	14508311	15113900	4615715	12114990	10652117	15231127	10390148	14996080	11265101	10544926	14673077	10633413	12126748
1278	butyrylcarnitine (C4)	Lipid	Fatty Acid Metabolism (also BCAA Metabolism)	32412	LC/MS Pos Early	2860	232.154	439829	25576-40-3	C02862	HMDB02013	13625786	49799448	15137925	14962119	40630120	13474503	8925784	9972068	11122913	14613794	13125455	7568446	11669824	13222676	12847315	13473682	9348736	10720253	9762737	8887397	13389465	7200767	11217669	10812419	11052525	10753568	17896682	18442350	15651022	6.06567e+06	10795367	29570670	8.20392e+06	9445185	13751113	7376905	7596440	10001549
1281	propionylcarnitine (C3)	Lipid	Fatty Acid Metabolism (also BCAA Metabolism)	32452	LC/MS Pos Early	2590	218.139	107738	17298-37-2	C03017	HMDB00824	50191696	49331796	30262326	39518240	51898084	56092808	32410028	32905342	27805476	22292864	32748302	27236594	30151540	43994784	35036968	35851552	34783968	61035800	59492972	24049320	30079340	16935396	37848228	19895712	40322600	35824072	16159593	33643168	45002900	19689536	48837272	46302408	36598780	49752924	53619948	48642328	20409138	24081140
1284	methylmalonate (MMA)	Lipid	Fatty Acid Metabolism (also BCAA Metabolism)	1496	LC/MS Polar	3078.4	117.019	487	516-05-2	C02170	HMDB00202	1574823	1552611	1725257	3082835	1.92031e+06	1852695	1.91458e+06	2141975	984267	1108260	1.75143e+06	1.78416e+06	1680233	2113840	1642224	1.97533e+06	1847788	3110012	3.49237e+06	1578148	714367	2.07366e+06	1108445	781303	1869283	1520572	1399262	3234978	1430313	1457503	3670516	1169939	1556001	1536761	2071937	1333721	1892073	2928103
1295	acetylcarnitine (C2)	Lipid	Fatty Acid Metabolism(Acyl Carnitine)	32198	LC/MS Pos Early	2282	204.123	1	5080-50-2	C02571	HMDB00201	461741664	659515008	546114624	473739072	469648320	679251072	611246336	613946048	439409024	614106432	648806720	492281888	504308608	738104576	949716928	570422016	263319152	828142016	451132768	306374400	724318656	340800320	446388224	615248064	310400544	635086848	488978592	387555584	521840352	808313280	566212352	528912832	294837600	393200576	598979328	370261984	802572096	235319424
1297	3-hydroxybutyrylcarnitine (2)	Lipid	Fatty Acid Metabolism(Acyl Carnitine)	52984	LC/MS Pos Early	2340	248.149					766127	2959053	1701557	1044709	963072	1981443	2896032	1985761	2.55062e+06	2.77047e+06	4244398	1876208	1553578	2988423	7184288	2067629	812377	4990177	1005428	1030696	1458182	2524710	724504	4022436	785567	1137637	1175326	876500	2178920	2380207	1025624	1161777	489371	738951	2594632	799418	2243779	830101
1299	hexanoylcarnitine (C6)	Lipid	Fatty Acid Metabolism(Acyl Carnitine)	32328	LC/MS Pos Early	3308	260.186	6426853	6920-35-0		HMDB00705	3.72352e+06	4485227	3910252	3.8622e+06	6190335	4127975	3.56099e+06	3.8253e+06	3079991	6695794	3556600	2841489	3118983	3313000	8609470	4270380	1765920	5659664	3301111	1.95107e+06	3274909	3472087	4222827	6184309	2278838	4999312	5755614	4462578	4931378	5122060	4.01e+06	2350741	2222027	3475462	7715878	3261059	3.67922e+06	2283524
1300	octanoylcarnitine (C8)	Lipid	Fatty Acid Metabolism(Acyl Carnitine)	33936	LC/MS Pos Late	950	288.217	123701	3671-77-0	C02838	HMDB00791	2365585	2121558	2898793	3195789	3042946	2821474	2611114	2576531	1195303	4899493	1987807	2480223	1813969	3357524	2747305	3611220	1061970	3378102	2304387	1212807	1487810	2822459	2058915	2512451	1746631	3113217	3712794	3142036	2719627	2058559	2295127	1578383	1523200	1963062	5617262	2284248	1092647	1414054
1302	decanoylcarnitine (C10)	Lipid	Fatty Acid Metabolism(Acyl Carnitine)	33941	LC/MS Pos Late	1130	316.248	10245190	1492-27-9		HMDB00651	1631336	1909944	1831713	2140558	1.87871e+06	2010750	1638290	1902790	746155	4495261	1561600	1711179	1208076	1525563	2289615	2208641	598393	2513452	1518207	776767	1361706	1249003	1426776	1.48456e+06	952749	2349945	3702733	2354117	1375001	1540260	1144027	905997	1295354	1308362	3.32584e+06	1406540	857013	1050363
1304	cis-4-decenoyl carnitine	Lipid	Fatty Acid Metabolism(Acyl Carnitine)	38178	LC/MS Pos Late	1057	314.233		98930-66-6			1535776	1731110	2389970	2372406	1.93487e+06	2110563	2.23175e+06	1937143	764659	3280492	1.88288e+06	2678521	2.05062e+06	3541902	2582081	1891765	873149	2031673	1.63743e+06	1317827	274457	1983028	1333599	1985965	1058545	1590406	2.08307e+06	2916121	1821062	1387565	1.89513e+06	978687	990929	1.38379e+06	6633296	1768026	856729	2063122
1305	laurylcarnitine (C12)	Lipid	Fatty Acid Metabolism(Acyl Carnitine)	34534	LC/MS Pos Late	1235	344.279	10427569	25518-54-1		HMDB02250	585818	853817	835455	1261844	557082	456137	356912	386211	228264	2235712	681547	832080	662980	640999	1597119	622652	206728	485360	686345	244268	454705	220423	474794	618838	208796	437033	1223590	814632	641902	1187376	284060	379776	459348	294458	1588329	243435	324200	352351
1317	adipoylcarnitine	Lipid	Fatty Acid Metabolism(Acyl Carnitine)	52988	LC/MS Pos Early	2558	290.16					4239869	1011878	1096373	1069605	1118201	1359039	580200	513265	1814056	1823215	1642705	1202972	360322	1893833	1990525	1232965	284448	1.08641e+06	492616	288412	1190086	1464089	1875959	2877467	777607	1760224	2979478	1488647	667403	1003922	1560843	1249253	524174	304356	603211	847616	1494220	1787770
1322	deoxycarnitine	Lipid	Carnitine Metabolism	36747	LC/MS Pos Early	2052	146.118	134	6249-56-5	C01181	HMDB01161	85192816	67514264	48380196	59806880	65294940	85001088	62356068	60677456	35935320	52754748	73888688	67636848	60009508	68290928	68023792	53094384	45446848	55195248	57906588	51574304	83446624	39281424	72054384	46017144	52804128	51816028	45245504	59667780	46019736	48499660	64972064	141056800	57580432	55302528	87747744	63272376	50810824	54927904
1323	carnitine	Lipid	Carnitine Metabolism	15500	LC/MS Pos Early	1978	162.113	10917	461-05-2	C00318	HMDB00062	1488340736	1346073216	1300344960	1328930048	1411091840	1324879232	954877184	1140280448	806542208	970128704	929101184	1028871232	1113823744	1219463680	1209460480	1007814400	848484480	1076055040	1219697280	1036756352	1152779904	837705792	1615985152	804088896	1176511872	1391086208	984483264	1492373120	1273416704	1059209472	1430968192	1349474944	1259018496	1278890496	1698632064	1110689664	1093571584	1150876416
1328	3-hydroxybutyrate (BHBA)	Lipid	Ketone Bodies	542	LC/MS Polar	1443.3	103.04	441	625-72-9	C01089	HMDB00357	14436354	125281560	13173886	19559084	16633148	118510544	15197436	33810328	116047064	156217728	104075184	34858400	30978032	52348832	180267952	20577754	12124102	81999448	11003468	10871060	406936224	53387516	26698932	973649984	8561029	53598156	135977408	4800339	38392516	703966016	40516380	7.49784e+06	7.14351e+06	12539868	11551346	13242533	218881104	9092614
1334	2-hydroxydecanoate	Lipid	Fatty Acid, Monohydroxy	42489	LC/MS Neg	4840	187.134	21488	5393-81-7			1888949	1686633	1127140	1077364	1154776	1149792	732604	1350263	716335	1.5657e+06	1460570	909435	1168612	1190686	1622163	1178833	2017158	1344424	1008276	1661173	985722	1543561	828132	1322842	1578898	1227774	2.05433e+06	765236	1096707	1518228	2475406	3266331	1568428	674227	1373712	1113594	1304732	2150164
1336	2-hydroxypalmitate	Lipid	Fatty Acid, Monohydroxy	35675	LC/MS Neg	5511.2	271.228	92836	764-67-0		HMDB31057	15019824	23987740	16266561	20956148	25150068	19503118	12878956	18858610	13285715	20678986	19440948	19570976	14612484	13798194	20837356	17415774	14846238	12244541	18910068	20028930	22288350	20473192	25072258	22726074	16614407	14252309	24322594	19054266	23893726	21857312	19505478	14866379	23734968	17378504	16670745	16995436	16665665	22401806
1337	2-hydroxystearate	Lipid	Fatty Acid, Monohydroxy	17945	LC/MS Neg	5695	299.259	69417	629-22-1	C03045		4383438	4876814	4663376	6292569	6308327	4635879	3549887	5378509	3325118	3289002	5658759	5546729	3949714	5333451	6322027	5104514	6019919	4012899	5530727	5280295	6129513	6401890	6429811	7265900	5725630	3572932	7105138	6962487	6.10055e+06	5.50724e+06	6856911	3908616	6388629	5031340	5418750	4475675	5128255	5801400
1340	3-hydroxyhexanoate	Lipid	Fatty Acid, Monohydroxy	53230	LC/MS Neg	1725	131.071	151492	10191-24-9			346342	551523	574228	300040	227731	605439	406524	456133	358273	944860	845525	659346	350325	617293	811272	480144	141100	1073944	207314	142985	429858	575293	258921	2655758	251933	374711	475511	243730	287270	869090	238137	359633	188890	139477	294242	257619	374571	277510
1342	3-hydroxydecanoate	Lipid	Fatty Acid, Monohydroxy	22053	LC/MS Neg	4634.7	187.134	26612	5561-87-5		HMDB02203	664303	1771944	1636079	1.00821e+06	1245254	1054752	798041	1000167	960442	3631889	1.94722e+06	1124862	1279761	1765123	2943102	1824326	608859	1660155	857599	736719	1133283	895851	679420	6042228	547933	1139467	1488378	881043	953562	2650536	1.00695e+06	788399	673821	663018	1313503	829809	1080066	646947
1344	3-hydroxylaurate	Lipid	Fatty Acid, Monohydroxy	32457	LC/MS Neg	5175	215.165	94216	53941-38-1		HMDB00387	852844	1730415	2566157	1562147	1324242	994540	1187897	1.94299e+06	1120898	4142283	2581593	1344319	2041552	2279167	3656951	2318028	653572	1178146	1403115	881257	1621716	828482	854993	4208324	405301	1723278	1867297	1141420	1350626	3209244	998796	970844	429599	755929	2741863	967019	1002186	387386
1356	16-hydroxypalmitate	Lipid	Fatty Acid, Monohydroxy	39609	LC/MS Neg	5236.2	271.228	10466	506-13-8	C18218	HMDB06294	1053912	1392899	920708	955165	1722252	954925	628910	1619279	1576174	2276279	1465779	744649	1574628	1242024	3628935	1518749	569078	955125	728689	871938	1108500	1132013	1320623	8297084	738594	947016	1882232	975385	1288199	1732657	861943	1286298	1235340	958090	677637	768004	813027	914708
1360	13-HODE + 9-HODE	Lipid	Fatty Acid, Monohydroxy	37752	LC/MS Neg	5275	295.228	43013				907310	1256736	550436	2370030	4084421	621155	1138858	4182838	3.27591e+06	1717707	1480995	623193	3.67092e+06	1193194	1888723	2650192	630918	2327742	538344	1160940	1454260	750008	2677242	3286912	1223496	1999479	945720	824937	1766770	4322048	1.76225e+06	356048	1616197	597963	1237462	1048624	780472	765579
1374	9-hydroxystearate	Lipid	Fatty Acid, Monohydroxy	47120	LC/MS Neg	5384	299.259	9570127	25498-28-6			2039579	2385436	1747334	1281083	2792918	1096418	1465092	1302454	2.00979e+06	2037625	1904910	1068423	2256369	1961592	3.62377e+06	2209893	1538963	1609072	1330722	2199148	3334871	1149260	1870983	6142042	1400820	1485322	1.72012e+06	921907	1427524	3.49322e+06	1447023	1.98057e+06	1239610	1165439	1.72664e+06	1126726	1279185	1861832
1378	12,13-DiHOME	Lipid	Fatty Acid, Dihydroxy	38395	LC/MS Neg	5137	313.238	10236635	263399-35-5	C14829	HMDB04705	487058	281180	247813	459543	260977	200009	248216	408901	191109	242380	189788	159787	311919	255107	494712	259660	180471	250570	141099	280485	60696	400688	391793	570621	470226	169292	408093	535721	174432	341181	290924	186377	164580	487532	546399	267209	524091	773518
1379	9,10-DiHOME	Lipid	Fatty Acid, Dihydroxy	38399	LC/MS Neg	5180	313.238	9966640	263399-34-4	C14828	HMDB04704	479608	426927	375859	356773	287043	235007	412858	485138	322464	223675	244922	233905	234383	287468	476643	267254	315580	319495	175009	294018	370412	478812	388120	628770	454219	240481	505381	561181	294610	445036	758196	230755	288286	356566	487533	154897	505412	761750
1465	palmitoyl ethanolamide	Lipid	Endocannabinoid	38165	LC/MS Neg	6300	298.275	4671	544-31-0	C16512	HMDB02100	400503	649840	376252	603742	975844	629181	402201	354349	295960	610988	556636	357312	376025	342579	540157	340604	395177	320526	380155	354497	530228	438324	619643	317489	272247	280829	623161	503569	891063	639593	318324	288307	478599	529928	355559	304655	458012	519370
1479	myo-inositol	Lipid	Inositol Metabolism	1124	LC/MS Polar	3506.3	225.062	892	87-89-8	C00137	HMDB00211	3555238	4730788	3865422	3958417	4688367	3362684	4.11537e+06	4655826	2934532	3870367	3705719	3740374	4514069	4335254	4703446	3556280	2947921	7981202	4387784	3692281	5434722	4519587	3819906	4516666	4662859	3418645	6708215	6843791	3629664	4284286	4448948	3946966	3690825	5926718	4687113	3548185	5165747	4364949
1507	choline	Lipid	Phospholipid Metabolism	15506	LC/MS Pos Early	1961	104.107	305	67-48-1	C00114	HMDB00097	206108448	263078192	253191728	275352448	304588992	295101376	215334464	244041776	214067904	179910864	231713648	259415056	240347584	272832480	281426912	221870016	212457312	266360928	255800400	224928336	288434720	214937680	190769984	217146448	225040800	225486240	263125552	217452448	255354976	209353888	217265552	187123584	206747328	222317088	219209216	260278128	215902992	239024832
1508	phosphocholine	Lipid	Phospholipid Metabolism	34396	LC/MS Pos Early	700	184.073	1014	72556-74-2	C00588	HMDB01565	14164993	16087349	10080487	13485373	10186524	9170527	11182319	9086305	7.14595e+06	12290997	15122678	13150971	8599675	13092070	19090566	12123109	13000823	13939490	10297319	16310728	12714148	12166784	17624346	8772000	13270957	7943925	19548600	14307726	14931789	9077865	10101787	6598083	12541005	11304954	17502668	11986861	10282170	13790144
1510	glycerophosphorylcholine (GPC)	Lipid	Phospholipid Metabolism	15990	LC/MS Pos Early	672	258.11	71920	28319-77-9	C00670	HMDB00086	195487040	196375552	242896912	398219808	334050624	213271088	72092272	229468000	126174720	196409856	198173328	228129168	304220064	190123024	234887312	126678944	140911856	82422832	234657504	301278112	329537792	215054752	348900000	283005568	275348576	318637152	373986528	834353536	227193792	442830624	197978000	122055328	443419008	284713120	200308160	165900912	169066864	449205600
1514	phosphoethanolamine (PE)	Lipid	Phospholipid Metabolism	1600	LC/MS Pos Early	700	142.026	1015	1071-23-4	C00346	HMDB00224	13043406	16501610	11388193	17216432	15172523	9612459	8875870	11943347	8524175	12492903	18500738	16327423	12525984	15381281	23154756	12434232	12727990	15644838	13866843	19804596	15468339	12688610	22053732	12194095	16616748	10637377	25486768	23397000	19488296	14605162	12263873	9301726	19350852	19937042	17870460	14531605	11661399	19644708
1516	glycerophosphoethanolamine	Lipid	Phospholipid Metabolism	37455	LC/MS Pos Early	659	216.063	123874	33049-08-0	C01233	HMDB00114	6840002	8370372	6383047	9197861	9815287	6668003	4209016	7061389	4145307	6907480	7988953	7162718	7776390	7782113	9144273	6362442	6406366	6094023	7594450	9445472	12446504	7.11992e+06	11091416	7985272	8787585	6579917	13453097	21175236	10178442	12110054	6625772	5646986	13782767	12653009	8212040	7854019	7388703	11740931
1517	trimethylamine N-oxide	Lipid	Phospholipid Metabolism	40406	LC/MS Pos Early	2100	76.0757	1145	1184-78-7	C01104	HMDB00925	16264247	17590688	14307671	28051088	31135504	64717264	23397612	21553008	19595020	29851832	20541718	26421710	25487548	25651984	20616656	31025998	50989340	60102228	32586792	16586767	39705224	6625330	25157396	72359032	35228840	25527188	7663120	8407282	45928440	61846524	20128330	73540168	23238854	110595600	16240837	30696920	14813997	16728710
1519	1,2-dipalmitoyl-GPC (16:0/16:0)	Lipid	Phospholipid Metabolism	19130	LC/MS Pos Late	2365	734.569	452110	63-89-8		HMDB00564	45321228	61117612	41162056	44850496	50939520	38775104	39383232	49609704	23305244	49824080	49545488	39112444	47998032	49528936	52819316	39759500	33281188	45644276	40958224	65675780	34050304	41325024	52174364	45430072	36111816	28866776	53416664	68987752	56550156	49041232	34612448	41296276	54209080	42653080	45774832	31276578	43000584	46680368
1521	1-palmitoyl-2-oleoyl-GPC (16:0/18:1)	Lipid	Phospholipid Metabolism	52461	LC/MS Pos Late	2358	760.585	6436017	26853-31-6;26853-31-6			498534848	526605408	594415616	673538752	517941824	523185376	413823808	523187872	414761216	547808704	483447872	336210976	428453536	387558080	520244640	592808128	543837120	475785408	493300448	517239968	836896384	381379296	592190464	495801792	424395872	486310592	731288768	548633728	622943616	534672160	450294144	581925888	624822208	454994080	376750688	330790336	568239168	446603712
1522	1-palmitoyl-2-linoleoyl-GPC (16:0/18:2)	Lipid	Phospholipid Metabolism	42446	LC/MS Pos Late	2160	758.569	5287971	40811-94-7			923740288	1112829440	870264256	916260608	907209984	935820160	818205056	830915328	598554688	1009156992	859163328	746665152	825377792	723922816	811447104	720187968	698136192	607808960	825572352	858310400	438142816	923539456	853242624	798646400	644188736	666744960	1039967104	906534208	911232640	761984896	766056192	769882944	911050496	666400128	923559744	678216704	776390464	1006859200
1524	1-stearoyl-2-arachidonoyl-GPC (18:0/20:4)	Lipid	Phospholipid Metabolism	42450	LC/MS Pos Late	2300	810.601	16219824	35418-59-8			322777568	339621600	308043872	327615552	467632288	307295296	248978480	267769216	177664976	342329088	282268576	259007568	264189552	282749952	388736704	319818592	319601760	313208320	301510432	277313824	306050912	276527168	413241696	290373664	356870496	274081632	274904096	350377664	430636128	326883552	232191552	184925872	274648064	288781344	327948448	207101840	291903712	309819232
1525	1-stearoyl-2-oleoyl-GPC (18:0/18:1)	Lipid	Phospholipid Metabolism	52438	LC/MS Pos Late	2644	788.616		56421-10-4			154023280	168779376	207838400	237637072	188894384	181485664	127374080	182955248	115762696	153855872	164389824	128922728	125759320	122569168	158796592	192170688	213826064	146313632	164254320	173574528	518002528	139417712	176396896	135666032	138325504	128251016	288167200	206185600	170715040	181745376	142192208	195384480	187999072	142614672	151021232	90569672	178536896	164272352
1529	1-palmitoyl-2-arachidonoyl-GPC (16:0/20:4)	Lipid	Phospholipid Metabolism	52462	LC/MS Pos Late	2091	782.569	10747814	35418-58-7			435134816	423843840	358491520	396326144	538856256	349280352	301482304	305096672	208713568	461951168	328576992	257667568	322501344	325420736	462439680	400723648	399807616	385998880	347084576	341012224	371451008	264921664	549007872	398031104	401051744	335845408	349673056	415177824	571598720	410420608	262629280	249095936	373377888	362188416	354015488	286417312	330454272	370756160
1530	1-stearoyl-2-linoleoyl-GPC (18:0/18:2)*	Lipid	Phospholipid Metabolism	52452	LC/MS Pos Late	2380	786.601					717921280	849697664	741509248	742350336	807593600	784888128	678726080	770895168	506782592	818737344	690126848	670906688	620802048	629060096	668856000	674707456	641723968	515127872	692469632	744261568	444382528	833441280	639716352	545629632	627685760	491871584	846933824	790647232	637138944	645641728	693574912	564868096	659613376	521705216	798982784	464870912	684465600	757743616
1534	1-palmitoyl-2-palmitoleoyl-GPC (16:0/16:1)*	Lipid	Phospholipid Metabolism	52470	LC/MS Pos Late	2160	732.554					25527718	29416932	27249016	37600896	37458468	23165852	19501530	24991488	18373236	27763124	18248672	12839555	23665614	15611838	28457584	39812544	36826552	19828986	31826956	20067088	38974712	12136890	38012992	20615476	20365660	22734800	22878078	29856096	45215204	17621844	13801759	26278746	25233998	23688056	15150887	10956664	25055264	14595645
1538	1-stearoyl-2-arachidonoyl-GPI (18:0/20:4)	Lipid	Phospholipid Metabolism	52449	LC/MS Polar	870	885.549					8663143	10038033	11159105	8156548	11204411	6396278	7966524	9131320	6885244	9034593	8782789	7217401	6.79872e+06	11058551	9245630	10596249	9539976	9132680	8064171	7155296	5704480	8050365	11515377	10181614	11721503	9902249	9890649	12716293	11150696	8128763	12430905	3028011	9937572	8516360	7245501	8586896	7209147	7641578
1541	1-palmitoyl-2-linoleoyl-GPI (16:0/18:2)	Lipid	Phospholipid Metabolism	52450	LC/MS Polar	910	833.519					1744672	1801137	1228910	984048	1794850	871012	1192771	1826156	1180864	1897150	948759	691720	1321027	1.57083e+06	992716	1534382	1966714	1102731	1004570	967262	414572	1191444	1052063	1255740	1456784	1079794	1385307	2052126	2013230	744790	2000395	1101046	1132117	856710	2355187	871833	1010941	1698621
1543	1-palmitoyl-2-arachidonoyl-GPI (16:0/20:4)*	Lipid	Phospholipid Metabolism	52467	LC/MS Polar	892	857.519					1250695	907714	1131100	772194	1472386	572911	876528	1168501	986438	1199201	822461	475351	673338	971653	695657	1466340	1347526	816092	840270	584877	476802	631644	1196413	830875	1257038	924903	1360321	1.96998e+06	1558519	847230	1356691	446198	947818	937133	946618	636979	593991	857918
1544	1-stearoyl-2-linoleoyl-GPI (18:0/18:2)	Lipid	Phospholipid Metabolism	52468	LC/MS Polar	910	861.55					2.78343e+06	3.08232e+06	2438653	1974639	3.19207e+06	1854813	2837915	3387521	1893387	3094543	2153157	2381479	2469172	3295359	2466742	2970205	3220690	2.74317e+06	1967067	2501018	870358	2813343	1.6869e+06	2242863	3112141	1857804	2481116	3.09964e+06	2486471	1589504	4509472	1784739	2429339	1465550	5165326	2047520	2347825	2996367
1547	1-palmitoyl-2-oleoyl-GPE (16:0/18:1)	Lipid	Phospholipid Metabolism	19263	LC/MS Pos Late	2509	718.538	5283496	26662-94-2		HMDB05320	6.67035e+06	5447720	5675946	6475567	6.72317e+06	5102064	4572696	4942164	3.29076e+06	7506960	5533704	4857132	7478895	4505531	6372988	4.09747e+06	6629167	5756807	6160237	9954307	4729086	4267093	10823227	5374966	3883968	3830331	10195501	12257073	10242200	5257368	4567722	5121494	8847786	5180427	5505612	3328575	6053297	6.21292e+06
1549	1-stearoyl-2-arachidonoyl-GPE (18:0/20:4)	Lipid	Phospholipid Metabolism	52447	LC/MS Pos Late	2424	768.554	5289133				51686176	61949000	56258664	72814200	67328472	50778016	45677168	44925660	32152370	55152440	63567292	57849648	56780308	50658732	80346744	52847284	59177020	55254416	54541192	72669728	48012192	59961684	84628536	50726828	53789720	50533468	116881736	98559528	77701728	49100048	42573096	29219700	75695496	54894312	69883776	45295572	55167232	78623320
1551	1-stearoyl-2-oleoyl-GPE (18:0/18:1)	Lipid	Phospholipid Metabolism	42448	LC/MS Pos Late	2858	746.569					9547869	7231291	6.59941e+06	8434313	8934034	6583160	5887840	6805797	3615733	9415803	7841524	8805414	9444592	5736553	9022527	4779943	9184919	7464165	6678205	13997916	8521703	6.36561e+06	13141150	6095621	6798880	4105729	15295196	17344076	11400432	8897875	6.46157e+06	5767641	11975149	7165104	8846519	4503848	8155097	10314324
1552	1-palmitoyl-2-arachidonoyl-GPE (16:0/20:4)*	Lipid	Phospholipid Metabolism	52464	LC/MS Pos Late	2198	740.523	9546800			HMDB05323	7050864	7.95776e+06	9150244	9764076	9836920	6927970	6131049	6119257	4419978	9803357	6902530	6185577	7327509	6574498	9601851	8417147	10989777	8.09135e+06	7844652	8.16844e+06	7250005	6607181	14189151	7052010	6531596	7520318	17059468	13905035	13773522	6019162	5761668	4.01654e+06	9454040	6709977	7.87757e+06	6386841	7349306	10288425
1554	1-palmitoyl-2-linoleoyl-GPE (16:0/18:2)	Lipid	Phospholipid Metabolism	42449	LC/MS Pos Late	2275	716.523	9546747			HMDB05322	4666811	3795066	4316785	4478051	3864573	4627079	3901644	4002362	2153332	5069149	2377058	3357434	4.07542e+06	2289468	2699268	2322691	4243030	1.98865e+06	3633085	3456371	1263043	4208930	5000181	3047758	1683826	2685439	7223799	6160756	4477674	1684225	3334010	1700251	4.15567e+06	1665121	4325665	2358759	3160982	4.17514e+06
1557	1-stearoyl-2-linoleoyl-GPE (18:0/18:2)*	Lipid	Phospholipid Metabolism	52446	LC/MS Pos Late	2522	744.554	9546749				25589540	19211852	23363502	25283042	24046814	24172360	20724340	19643552	11732429	27583312	17339860	24738220	23682146	15101957	19848578	14404010	27516376	14286006	19410584	29227788	6.3387e+06	26129130	30064788	17339878	17032816	13557857	42549864	38454364	26561938	13923609	21118824	12123838	27720388	13160883	26422994	12894366	20420772	25950812
1571	1-palmitoyl-2-stearoyl-GPC (16:0/18:0)	Lipid	Phospholipid Metabolism	52616	LC/MS Pos Late	2653	762.601		59403-51-9			18295950	21258330	17143748	20087204	23551460	17182870	16184717	23008956	8353391	15582105	18300544	20445084	21267384	20628140	23318070	17435662	14578267	19622976	16744054	25686178	19528160	18276240	23352578	19809028	12651232	12104798	30515388	35126776	21077730	25101444	14814446	14881268	24099532	17785626	20949782	12139622	18749914	22992596
1574	1-palmitoyl-2-oleoyl-GPI (16:0/18:1)*	Lipid	Phospholipid Metabolism	52669	LC/MS Polar	893	835.534					1467428	939998	1092122	924653	1432856	667775	790819	1294074	752857	1227734	729169	452165	713751	943225	685679	1333949	1854912	828321	825510	818905	1439700	633440	1.01554e+06	902502	957872	942985	1276878	1215678	1387870	735552	1182969	1140212	1275330	710640	1101622	683706	798390	1009488
1585	1-palmitoleoyl-2-linolenoyl-GPC (16:1/18:3)*	Lipid	Phospholipid Metabolism	53180	LC/MS Pos Late	1850	754.538					3862944	3457023	2422505	4899644	7.24971e+06	1258037	2766229	3156539	971266	3682106	1652975	1.61066e+06	3555050	1642209	3.34276e+06	5469691	5442289	2106193	4248078	3.31206e+06	1335082	2127797	3.52249e+06	1308600	3.90733e+06	913017	914022	5447613	6533905	1226964	1017412	2348599	2983175	3154357	3206423	1512597	1.64114e+06	2222238
1589	1,2-dilinoleoyl-GPC (18:2/18:2)	Lipid	Phospholipid Metabolism	52603	LC/MS Pos Late	2006	782.569	5288075	998-06-1			118723184	132832496	65757268	120341448	84140432	88182296	96317584	99210632	38691812	115070384	82726064	97165560	74397144	63348136	64489680	58963852	60733112	32582004	76635008	104314088	12098260	110387944	35936536	36796048	50346328	30784630	94996312	105890592	51825080	36656432	90601256	39389040	90969848	29157364	137013776	44370992	51667096	123090680
1592	1-oleoyl-2-linoleoyl-GPE (18:1/18:2)*	Lipid	Phospholipid Metabolism	52687	LC/MS Pos Late	2270	742.538	9546753			HMDB05349	4579377	3148523	3825036	5109855	3408093	3512439	3705452	3055070	2156350	5114078	3081504	4448701	3.99794e+06	2180533	3434009	1772634	4178576	1.93991e+06	3410295	4723563	1241305	4.09689e+06	3386192	2801698	2654440	1689179	5407905	5513870	3651155	1441617	4021853	1731036	4284975	1666275	5200021	2155336	2845243	4340750
1597	1-linoleoyl-2-arachidonoyl-GPC (18:2/20:4n6)*	Lipid	Phospholipid Metabolism	52710	LC/MS Pos Late	1969	806.569					30842582	31312290	17975968	33038434	34416020	24194284	21387478	20314092	10940430	29538082	21016938	21436740	20588398	18370682	26781336	23667016	30355466	14303004	23035302	23689904	8608018	19757696	17945216	13011176	20998036	12780456	22148754	32221312	26778238	12776546	16796518	9442112	25828474	16254098	31314176	13556454	16539404	26778540
1676	1-stearoyl-2-arachidonoyl-GPS (18:0/20:4)	Lipid	Phosphatidylserine (PS)	52235	LC/MS Pos Late	2565	812.544					21870136	33391612	19837396	30537564	27749574	18227040	18465218	20795618	16832162	23581548	34425800	26881960	22877932	27822642	34980416	22174980	20407248	28035884	23039952	34439244	21002286	29677642	32252280	23178336	20853232	20843126	50418432	50137124	30164250	26455462	17978946	15525181	34677444	33276144	33580280	24328112	22294664	39324180
1677	1-stearoyl-2-oleoyl-GPS (18:0/18:1)	Lipid	Phosphatidylserine (PS)	19265	LC/MS Pos Late	3000	790.559	9547087				42150776	54011260	42900520	54206308	47018004	27878852	35218672	37415048	17972800	43417784	50346584	41152284	55119584	48086160	61214780	31959632	39123284	44623576	39684948	73922672	31989876	30735704	65719356	44024808	41452136	25338472	96520880	94323888	61880824	46485212	35511668	31830316	64301256	54466536	44678472	32499228	48352936	66857688
1683	1-palmitoyl-GPC (16:0)	Lipid	Lysolipid	33955	LC/MS Pos Late	1525	496.34	86554	17364-16-8		HMDB10382	167033680	133418960	162630528	186514288	173670880	171133984	101180176	134094072	55282544	146325600	131763720	130648632	121488768	116866240	150997680	162069632	152016624	95129248	152789280	177247120	134766288	125394528	165167216	65211068	119596792	117969536	158374288	190811296	149473728	88018304	120588144	113758208	205899680	190172736	161936640	103613880	108652360	156277088
1684	2-palmitoyl-GPC* (16:0)*	Lipid	Lysolipid	35253	LC/MS Neg	6215	570.341	15061532			HMDB61702	17480472	14685088	15653838	22143842	19514880	18351048	13098148	21453240	9255678	13759585	14817597	14410566	13193336	18917380	19986542	23453222	21841822	14098035	17652858	19752560	18486932	16381023	18495680	16384959	22803934	18192832	20461826	22776840	18683708	9905800	21585278	15656706	26170628	16158887	19116536	21057294	14565014	19320688
1686	1-palmitoleoyl-GPC* (16:1)*	Lipid	Lysolipid	33230	LC/MS Pos Late	1450	494.324	24779461			HMDB10383	3.50693e+06	4742232	3.5744e+06	6749951	4726576	4316533	2026187	3.6022e+06	1590377	3793502	2817724	2924076	3.47998e+06	2538353	4739033	3943318	4242195	1902841	4053063	4119213	6100943	1813790	4324956	1367410	3088316	2926514	2696057	4302219	4966511	1632543	1959029	2665372	4662912	4617312	4047696	1676818	3839419	3347091
1690	1-stearoyl-GPC (18:0)	Lipid	Lysolipid	33961	LC/MS Pos Late	1606	524.371	497299	19420-57-6		HMDB10384	61280488	61904612	63410420	77204920	80973056	75739104	40592592	59792924	24497774	57384416	51161908	53206768	45520816	47234216	65837908	60813152	55628984	31971936	62618196	72049992	66784156	48000432	60359208	26741178	52385996	42531316	83987552	77514336	55908384	38420532	38239048	39623848	69936416	69557592	78299472	31607090	51799712	63539876
1692	1-oleoyl-GPC (18:1)	Lipid	Lysolipid	48258	LC/MS Pos Late	1540	522.355	16081932	19420-56-5		HMDB02815	47784640	42838960	43238288	74732784	47252852	55901316	26474748	42450516	19504664	44155584	42728160	32139342	33210640	31403024	43284484	40598728	50681240	26340234	32807636	52180704	97375352	27088334	37046392	22376646	31397226	36709352	64487248	46977184	37286496	23635768	27406480	37824004	74203072	50359452	41431020	21913716	44069876	40644752
1695	1-linoleoyl-GPC (18:2)	Lipid	Lysolipid	34419	LC/MS Pos Late	1465	520.34	11988421		C04100	HMDB10386	122080256	125457728	62726052	118810352	90993952	115422672	58303600	85140776	31263396	126576784	92603008	99068088	66866384	58147324	66424600	71327736	66296520	38983760	71014200	120107848	40069316	84211488	70025872	41587372	59959304	58535556	99512136	97221856	64605124	42286080	71756000	50037196	149443136	87903472	116738248	56747556	54436852	125904016
1707	1-arachidonoyl-GPC* (20:4)*	Lipid	Lysolipid	33228	LC/MS Pos Late	1460	544.34			C05208	HMDB10395	19946976	21053052	12499488	21953162	27182748	19359924	8257803	13144894	5433776	21311798	14447982	12002599	12619189	14213258	20219500	16298709	12640564	11631995	12666194	16730918	20654474	9702535	28082476	11968984	19646232	17164260	13361922	16730194	20159584	11445939	8823051	8795626	23836236	33271096	18838688	10809924	13357395	19479306
1723	1-stearoyl-GPE (18:0)	Lipid	Lysolipid	42398	LC/MS Pos Late	1626	482.324	9547068	69747-55-3		HMDB11130	2705644	3.19764e+06	2.73258e+06	3230644	3.02104e+06	3053800	1459795	2195383	690467	2575201	2451691	2035539	2051801	2146804	3.34347e+06	2824100	2586724	1399604	2213553	3295457	3.19568e+06	2072117	3.62392e+06	1187705	2154255	1511557	5.76435e+06	5251393	2949541	1922358	1712252	1271800	3767250	3.28858e+06	3437932	1646530	2413355	3330381
1724	2-stearoyl-GPE (18:0)*	Lipid	Lysolipid	41220	LC/MS Neg	6350	480.31					1.94709e+06	1911027	1833006	2.42418e+06	3132553	2131424	2120657	3569093	1055007	1742717	1758996	1836374	1.51052e+06	1340541	3019959	3290148	2177609	912861	2033353	2506537	2166736	2256870	3.00497e+06	1347922	3788057	2527775	2953941	3460278	2121849	1368330	3046906	1794649	3107303	2349115	3327180	2985795	1.93905e+06	2361448
1725	1-oleoyl-GPE (18:1)	Lipid	Lysolipid	35628	LC/MS Pos Late	1554	480.308	9547071	89576-29-4		HMDB11506	4463676	2631389	2022948	2.89814e+06	2486110	2.44972e+06	900938	1717505	716536	4186931	2873612	2641288	1662388	921652	2631502	2078805	3045729	870154	1668451	4228546	2864417	1263643	1737959	1019786	1373110	1119015	3513292	3308340	2046526	1.15432e+06	1868540	1991618	4803284	1388570	2803020	1557992	1529796	2755380
1729	1-linoleoyl-GPE (18:2)*	Lipid	Lysolipid	36600	LC/MS Pos Late	1482	478.293	52925130			HMDB11507	7456384	6897381	4207759	5657772	4526037	5482681	3008765	4789636	1487970	7690581	5367195	5900191	4049788	2753196	4315311	4345957	4101267	1868540	3187194	6397062	1438416	5349168	2621670	2237622	2706862	1933179	8052115	6888155	3500424	1958895	3712202	2093184	6795722	1873772	7478437	2760758	3524736	7050519
1733	1-arachidonoyl-GPE* (20:4)*	Lipid	Lysolipid	35186	LC/MS Pos Late	1450	502.293	42607465			HMDB11517	4368112	4863955	3566558	4384112	5114211	4051755	2492360	3278992	1522596	4524454	4218861	3525284	3326210	3325929	5212719	4835439	4837069	3572293	2888891	4316305	3902253	2857993	4781766	3260940	3480304	2784060	6608390	4967681	4995418	3572848	2534148	1772906	4733728	5064776	4383540	2399660	3908661	4305452
1743	1-palmitoyl-GPI* (16:0)*	Lipid	Lysolipid	35305	LC/MS Neg	5564	571.289				HMDB61695	812106	734046	929816	2140302	1902102	726626	688902	2772465	959824	882481	286878	597695	900656	1475027	1510888	1562424	3037167	520265	1.77058e+06	927142	1.70197e+06	1.00232e+06	2326298	2388213	3545498	1071394	1996282	3077704	2121716	851024	3.93003e+06	2836143	3090160	1299624	1994206	2034031	870167	2468724
1746	1-stearoyl-GPI (18:0)	Lipid	Lysolipid	19324	LC/MS Neg	5794.3	599.32		796963-93-4		HMDB61696	3320769	4690707	8466004	11004569	11538759	6061064	6243901	19337806	5000565	4442131	2634220	5602244	7159144	12472460	12371044	12093447	10049161	6535825	9857721	8559793	7923348	9354393	11707845	17825800	25900728	10652824	11268453	16729060	8781335	5342344	24033386	7404091	15642871	7809040	11643815	16327950	8351057	13232017
1750	1-linoleoyl-GPI* (18:2)*	Lipid	Lysolipid	36594	LC/MS Neg	5494	595.289					2655122	3413882	2397906	4359337	4035285	2089402	2245063	6394363	1.93359e+06	3166247	1667578	3002733	3082227	4281002	5335098	2936033	4215160	2211670	3328153	3383191	1095912	4400664	3246783	3672221	6333888	2018506	4.08227e+06	5809889	3189124	1554570	7.5957e+06	4775401	4197396	2293572	8233324	4598705	2732322	7954195
1754	1-arachidonoyl-GPI* (20:4)*	Lipid	Lysolipid	34214	LC/MS Neg	5482	619.289				HMDB61690	5.95501e+06	8355331	8.15057e+06	13191480	13711926	6781217	5638747	14607297	6174161	7809644	4823710	7750278	8563078	9930275	17689776	8690501	13256847	5761802	10522143	8764662	9037948	8520368	15628424	15142028	19532550	8588607	15435683	18778336	13385369	7.88539e+06	15470638	7368133	15992399	11278844	10513277	13608030	9206178	16195862
1756	1-stearoyl-GPS (18:0)*	Lipid	Lysolipid	45966	LC/MS Neg	5800	524.299	9547101				1501128	2759640	2359150	4251369	4185441	1.89301e+06	1851340	5340438	1242401	847468	2142493	2725147	2697399	5671072	6133753	2793053	2212260	3257347	2830186	5412779	3464206	3277313	5613816	5894776	4876264	3258152	6364488	10382484	3422354	2308001	4738546	2370273	7125379	3.99176e+06	4976631	5013084	3334806	6936490
1757	1-oleoyl-GPS (18:1)	Lipid	Lysolipid	19260	LC/MS Neg	5607	522.284	9547099				583604	895330	672389	3105206	2099749	804288	791160	2063008	348591	582325	380190	2264655	1565401	2310765	4247679	779364	2256715	852379	1720493	3257433	2110219	1212660	4468609	2220863	3562969	772969	3795851	7513957	1827247	815691	3190251	1990347	5631026	2035760	2957241	3048327	1753479	5041160
1762	1-palmitoyl-GPA (16:0)	Lipid	Lysolipid	34428	LC/MS Neg	5600	409.236	6419701	17618-08-5	C04036	HMDB00327	521951	191758	161775	519350	238594	292264	217067	219435	192147	236980	134836	581684	215802	499900	172916	315334	542369	181242	470498	287767	193364	292465	375087	510677	341835	167614	291104	386949	436856	126253	437437	453483	619788	329100	345243	339412	176291	273081
1781	1-linoleoyl-GPA (18:2)*	Lipid	Lysolipid	52690	LC/MS Neg	5483	433.236				HMDB07856	1101580	1102525	457554	1115302	603308	761819	542027	814501	456600	1022115	696311	1221641	630219	728658	748288	648646	744905	539618	745973	917077	177067	751082	516242	842564	579674	442415	947726	1089286	794481	435857	1011127	732047	1234824	635231	1222432	666267	599875	1096685
1790	1-(1-enyl-palmitoyl)-2-oleoyl-GPE (P-16:0/18:1)*	Lipid	Plasmalogen	52477	LC/MS Pos Late	2600	702.543					3969842	6514361	3374742	5030666	5190366	4720243	3.68981e+06	5866875	2587949	4570062	5564929	3635676	4762591	4729170	4629599	4062109	3690707	5442306	4369697	6.14895e+06	5865267	3564025	3952279	5371947	2935922	2044591	6473336	5.88679e+06	4162545	6484291	2943453	6847870	6578699	8254987	5122229	3107771	3987032	5944773
1791	1-(1-enyl-palmitoyl)-2-linoleoyl-GPE (P-16:0/18:2)*	Lipid	Plasmalogen	52677	LC/MS Pos Late	2351	700.528					3364495	6428076	2109274	4284800	3318378	4834453	3008810	6256624	2657435	4.10334e+06	4332865	3766311	4669139	5213996	3861830	3602522	2830739	4648506	3726434	4119784	2138644	4055266	1921403	4842751	2035738	1289853	5093503	4475457	2631381	5528166	2378836	5079442	6426719	7865461	5764064	4203518	2438366	6872171
1792	1-(1-enyl-palmitoyl)-2-palmitoyl-GPC (P-16:0/16:0)*	Lipid	Plasmalogen	52716	LC/MS Pos Late	2454	718.574	11146967				6020622	11029434	7060099	9505755	6513869	7.12883e+06	5598665	5357990	3684877	8159013	7177014	6377914	5539495	5533074	7809613	6349890	4578935	7158090	6529613	5670130	5818352	5438103	6552471	6.16274e+06	4874990	4279422	7162588	6340644	6419754	9951688	4946061	6129345	8735907	8066708	5382877	4.14828e+06	5452840	7272478
1794	1-(1-enyl-palmitoyl)-2-arachidonoyl-GPE (P-16:0/20:4)*	Lipid	Plasmalogen	52673	LC/MS Pos Late	2270	724.528					26961362	41348896	20569654	32380572	31808496	27744320	21799504	25149950	15884073	29625580	34995384	22559206	31403592	35389016	29876668	22625088	25932916	48364972	33424168	38738496	26455388	20561728	33673336	27649100	22337186	15428147	40751896	49322912	40171024	47342584	16877042	32673328	44219984	66660500	32037766	32918314	25733328	41341088
1796	1-(1-enyl-palmitoyl)-2-oleoyl-GPC (P-16:0/18:1)*	Lipid	Plasmalogen	52478	LC/MS Pos Late	2443	744.59					8169209	13758623	10659467	13062716	9268197	9514016	10278749	8301570	5789301	13511413	8843056	8045995	7736591	7673996	10764087	8428704	7282442	9669920	9021537	9189505	19642188	7215731	7132020	9926152	7163605	6740270	10560306	8916761	7671840	13254329	6786852	10536552	10861909	13099631	6959976	5637575	10886060	7506719
1798	1-(1-enyl-stearoyl)-2-oleoyl-GPE (P-18:0/18:1)	Lipid	Plasmalogen	52614	LC/MS Pos Late	2950	730.574		144371-68-6			4437282	6.02043e+06	4391033	6414658	5412710	4802866	3657722	7359569	2742592	4461659	4506726	4096300	4854840	4630199	4922213	4169446	3743483	5590150	4451237	3973084	14403637	3481048	4479307	5430425	2924000	2212498	7562718	5.91047e+06	3869532	7.64875e+06	3681905	6194429	6700525	13413267	4412662	4004078	4266176	5583519
1799	1-(1-enyl-stearoyl)-2-linoleoyl-GPE (P-18:0/18:2)*	Lipid	Plasmalogen	52748	LC/MS Pos Late	2633	728.559					19928628	28075600	15131846	27880248	16258090	21078084	16767217	28807020	12273765	22128980	16119384	19289522	19898350	21068646	16416194	16779564	13548778	16293223	19709456	15370348	15052969	21419736	11456169	21698430	8989210	7697444	25776940	20204824	11145977	24144032	14151952	17368636	24441980	40154800	22389272	15588446	12705900	26645938
1802	1-(1-enyl-palmitoyl)-2-arachidonoyl-GPC (P-16:0/20:4)*	Lipid	Plasmalogen	52689	LC/MS Pos Late	2154	766.574					17883444	29325708	18337102	25375592	30841476	30096408	16209576	16435997	11783001	23578874	19101412	18556056	20018046	23441392	25465388	19317944	18932164	34414984	25063742	15857308	37552400	11032010	19810792	22740458	18022028	15798578	19159820	21866226	25131506	44593360	12307297	13784514	20947720	65211428	21608530	18543952	21490352	22207750
1803	1-(1-enyl-palmitoyl)-2-linoleoyl-GPC (P-16:0/18:2)*	Lipid	Plasmalogen	52682	LC/MS Pos Late	2226	742.574					20593708	49499508	26463304	41509008	28134754	36949680	35135420	29282732	18585436	43352020	28032860	26395468	30100420	27914778	25790464	27605816	18870698	27610932	31749984	24667532	19195164	27968352	15210639	25733616	18801032	17169270	32583992	28392476	16215423	31739100	18327286	25977236	27788762	45124040	33608636	18016108	26773046	30182986
1806	1-(1-enyl-stearoyl)-2-arachidonoyl-GPE (P-18:0/20:4)*	Lipid	Plasmalogen	52475	LC/MS Pos Late	2511	752.559	9547058			HMDB05779	76400224	95650832	61501980	94672824	97208224	77206104	59420620	68549672	42778084	82760824	73594928	63353480	75175464	89537608	88382896	68152032	65327596	104430872	85872256	73032832	113137496	57421992	99628464	82436544	66692616	49712596	106890416	110578144	96623792	128564824	48926124	57212280	95228688	186959360	78933496	80614976	61340436	108066592
1814	1-(1-enyl-oleoyl)-GPE (P-18:1)*	Lipid	Lysoplasmalogen	44621	LC/MS Neg	6250	462.299					1052258	1820935	840736	2091409	1945742	1394211	1293499	2658776	762133	1453078	1415814	1275452	1425656	3363141	2726029	2010196	1697617	2381072	1.72156e+06	2355459	3073634	983700	2.20372e+06	2915234	3782260	1204039	2425160	3614769	1826706	2142095	2778061	1517040	3398289	3600082	2581624	3567530	1797011	2.66335e+06
1816	1-(1-enyl-stearoyl)-GPE (P-18:0)*	Lipid	Lysoplasmalogen	39271	LC/MS Pos Late	1649	466.329					836096	1379689	778398	1611938	1345935	1119732	478326	768427	238948	1134637	818901	714018	912204	1007753	1191147	621546	603925	706735	886448	1002524	2260169	864675	1716760	494376	703124	566946	1722560	1781153	995500	1072923	523544	584643	1569979	4679521	1148263	982763	713779	1439389
1818	1-(1-enyl-oleoyl)-2-linoleoyl-GPE (P-18:1/18:2)*	Lipid	Lysoplasmalogen	54999	LC/MS Pos Late	2324	726.543					2.32048e+06	3316785	1.96625e+06	3.18096e+06	1.69209e+06	2782251	2928791	3.83259e+06	2356856	3024130	2774806	3117709	3.38699e+06	3.34621e+06	2401806	2520615	1.90121e+06	2151438	2428041	3430157	1.21973e+06	2.6601e+06	1.44202e+06	3.6344e+06	1486221	871819	3064311	2.91648e+06	1348766	4.18699e+06	2222267	1993014	3351837	4835151	3.95453e+06	2.0137e+06	2.24021e+06	3199343
1819	glycerol	Lipid	Glycerolipid Metabolism	15122	LC/MS Neg	758	91.0401	753	56-81-5	C00116	HMDB00131	2687445	3715862	3608748	2414164	4186619	1.03534e+06	1762675	3864695	3694651	4507664	3065069	2629834	3763012	5266748	4680295	4.10254e+06	1652662	2052573	1846139	3463395	3.26316e+06	3960471	1428749	11435472	2575086	4464695	5899524	2431561	3615268	3706902	3046594	2072210	1464906	3201797	4479204	2746229	2745504	2867680
1820	glycerol 3-phosphate	Lipid	Glycerolipid Metabolism	43847	LC/MS Pos Early	580	173.021	754	29849-82-9	C00093	HMDB00126	275836	206572	359721	263102	201464	202558	203486	432331	137849	392961	150333	185601	168011	115166	243638	283104	172180	71953	142099	162634	161303	155887	263924	333611	133841	289470	103970	124204	268342	239294	178095	156289	98324	102308	206768	104655	102997	118796
1896	palmitoyl sphingomyelin (d18:1/16:0)	Lipid	Sphingolipid Metabolism	37506	LC/MS Pos Late	2168	703.575	9939941	6254-89-3			377973280	398389536	390231072	448856448	289237120	270142432	313006144	362771552	217258192	432838688	355220352	309174336	278356864	296576800	372494272	353600608	298409248	290518176	370192096	338793824	409211296	340471232	345246976	316677344	280032896	242002224	389718560	342637760	342492384	381606752	299227456	326441536	363525856	321791936	317631680	274591008	302561600	342811520
1897	sphingomyelin	Lipid	Sphingolipid Metabolism	19503	LC/MS Pos Late	2400	731.606	6453725	85187-10-6;85187-10-6	C00550	HMDB01348	82960280	67103116	84473128	83283768	73204016	65865360	53503352	62249544	41870876	78358240	62941808	52132700	52087260	58832480	67121392	56448344	40650324	66234340	63096416	53948344	110367496	65672000	94326064	77033240	53224164	59106360	58443656	54283504	98305488	103016712	35998312	62161476	57105984	73481616	51650200	58116692	55468916	56378852
1898	sphingomyelin (d18:1/18:1, d18:2/18:0)	Lipid	Sphingolipid Metabolism	37529	LC/MS Pos Late	2167	729.591	6443882	108392-10-5			35607116	26873426	33724388	35753504	32449436	27600856	23113624	22239560	17382080	33327298	24767692	22604644	18681488	20559228	25933438	24260660	22132438	23511012	30366146	21392100	48998104	26015664	37883980	28714970	21854904	25037856	29140272	23340352	46651284	36963964	13100649	20902364	23349324	35836768	21937040	25126678	26096406	22708068
1901	sphingosine 1-phosphate	Lipid	Sphingolipid Metabolism	34445	LC/MS Polar	1850	378.241	5283560	26993-30-6	C06124	HMDB00277	1504328	3236492	1738082	2.73965e+06	2.08085e+06	1107752	1694446	2493290	1227170	2167469	2194652	1771317	1626251	2386929	2.03682e+06	2188048	1704574	3.15935e+06	2124672	2754656	2372580	1817894	2920350	2166867	2773065	1.49804e+06	3.48947e+06	5191356	2391217	3.05988e+06	2464042	1461202	3207940	3033229	2.09056e+06	2122620	2326857	3017954
1910	N-palmitoyl-sphingosine (d18:1/16:0)	Lipid	Sphingolipid Metabolism	44877	LC/MS Pos Late	2893	538.519	5283564	24696-26-2		HMDB04949	2906377	2.97784e+06	2986503	3375055	2181819	1.66276e+06	2159927	2824472	1162961	4007723	2497977	1959323	2149890	2104520	2931207	2296294	2530258	2497798	2836361	2823301	3.94694e+06	2228684	3.60523e+06	2353990	1.72698e+06	1449381	3742724	3041389	3997871	3420050	1.6515e+06	1645869	4095902	2385452	2354686	1706090	2112121	3174815
1912	sphingomyelin (d18:1/14:0, d16:1/16:0)*	Lipid	Sphingolipid Metabolism	42463	LC/MS Pos Late	1998	675.544	11433862				43624076	39514092	34798424	54046832	31605424	21029718	25200510	33094688	17232324	36947812	31591664	25265004	32928478	28477002	33966144	36787712	28556390	27728080	36491368	18331144	23418720	21563102	38864592	24896752	28568474	18320872	9880451	26266164	40018592	28358332	19412892	31030026	37949092	20487160	22708700	24191268	23177116	22034524
1913	sphingomyelin (d18:2/14:0, d18:1/14:1)*	Lipid	Sphingolipid Metabolism	47154	LC/MS Pos Late	1860	673.528					2783663	2268451	1.61547e+06	2952522	3.47941e+06	1321607	1426853	1460225	718134	2093782	2.04036e+06	1410216	1519459	1.01772e+06	1996979	1.77838e+06	2375032	1284428	3.35644e+06	1297839	1331944	1587950	2251665	859392	2169937	924865	534193	2024276	3691050	1405286	970739	1793968	1867016	1.70482e+06	1398064	1186029	1471573	1572586
1914	sphingomyelin (d18:1/24:1, d18:2/24:0)*	Lipid	Sphingolipid Metabolism	47153	LC/MS Pos Late	3033	813.684		94359-13-4			669604288	833472704	638235008	775019136	735258048	563591616	447820128	610597376	257957440	813498816	648234560	464602176	510686976	349501440	747578752	482432032	466111744	472994752	709863936	714655104	681502400	438500736	776247040	510002080	330209728	361637760	804512000	921855040	791321664	894810176	339543104	549268032	838981568	599227328	545790976	295578528	606518592	704512000
1915	sphingomyelin (d18:2/16:0, d18:1/16:1)*	Lipid	Sphingolipid Metabolism	42459	LC/MS Pos Late	2002	701.559					69114800	63246468	60306140	71973424	49469720	37656120	41792376	45103392	25308160	66827324	51661432	50943788	42693288	40086228	49875648	47267908	49569928	38698760	65434924	45785896	64515080	49537028	54882208	35008080	40930320	35977768	53930264	55904028	65982612	57006108	34033256	41212964	53280656	47785916	50462848	40477368	43917888	54016556
1916	sphingomyelin (d18:1/20:1, d18:2/20:0)*	Lipid	Sphingolipid Metabolism	48491	LC/MS Pos Late	2383	757.622		222403-67-0			22344472	18350998	23501824	18965532	19723878	16318459	15530482	14353964	12004127	21245696	20692656	16008321	14511419	16749301	18262792	16175097	13651091	17431418	19048908	16969524	15390319	24849914	19835864	17772822	14664510	16013124	16578517	17008876	22238964	18888380	10453724	13567321	16175347	22692452	19171680	14159114	16027758	17284340
1917	behenoyl sphingomyelin (d18:1/22:0)*	Lipid	Sphingolipid Metabolism	48492	LC/MS Pos Late	3083	787.669					306830752	329214400	332992896	338772416	348188352	295856352	214591344	252778096	181430480	396029088	329635968	223022960	288864768	194067520	329242336	281775104	210616080	249135120	302475744	284090976	307540480	262789408	338586848	307559648	246542880	213223216	378706624	321116640	301884576	327796992	237511936	285193024	273729120	228215424	283957728	179996624	257976896	320691296
1918	sphingomyelin (d18:1/22:1, d18:2/22:0, d16:1/24:1)*	Lipid	Sphingolipid Metabolism	48493	LC/MS Pos Late	2666	785.653					133710640	136209696	142170624	127307208	128862936	103904624	105561040	104040712	74254488	164119888	133690256	98292328	110593248	94657712	116740064	121687696	92913080	114793072	140503984	113428824	82519392	116075816	125092664	122650264	112053728	98752584	102677984	114422680	129031200	129023288	98946056	102787904	123980688	105720952	101368672	86300976	117453296	123844656
1919	sphingomyelin (d18:1/20:0, d16:1/22:0)*	Lipid	Sphingolipid Metabolism	48490	LC/MS Pos Late	2685	759.638					104902624	98440512	103871600	104640736	94119952	81844304	68476424	72222040	57279880	116388328	103464480	63767628	90335240	76180960	89997816	96073936	66986636	90897832	95018760	75057584	68475968	87802376	117114792	106320160	82822368	68533944	75608200	78369664	102928560	92989112	61008432	82584664	89553544	74580808	79713456	64574376	73314184	80658008
1920	palmitoyl dihydrosphingomyelin (d18:0/16:0)*	Lipid	Sphingolipid Metabolism	52434	LC/MS Pos Late	2290	705.591	9939965				28093332	33302976	24096110	35293312	25105260	16543023	19634102	32241944	12145290	29916352	24712016	18247240	16146049	15505101	27182352	17863856	15417347	21249270	26826660	24128916	35553168	23871232	26181626	19100616	16375015	12954165	29234614	28371542	31001752	35349132	17929590	25603472	24830326	16023802	26787258	15168549	18403722	22985648
1921	sphingomyelin (d18:1/15:0, d16:1/17:0)*	Lipid	Sphingolipid Metabolism	52433	LC/MS Pos Late	2082	689.559		121999-58-4			28924236	25075780	21277860	32512592	16959852	14235895	16968834	21115846	11403451	28413818	22434242	17982966	18993888	17116740	21662290	22630156	15446780	16434820	24753434	13665631	43918064	25047668	29621728	18876372	16051233	13381703	7355295	19445940	24544254	25540932	13321104	21108000	26317512	29340474	14599689	15910353	13495200	15651626
1922	sphingomyelin (d18:1/21:0, d17:1/22:0, d16:1/23:0)*	Lipid	Sphingolipid Metabolism	52495	LC/MS Pos Late	2793	773.653					45283640	45693700	44809576	51266316	41519444	34049284	32538736	34450216	22478432	49200944	40745544	26086200	43273428	28689544	39942668	46270760	27435916	34090952	43399664	22032760	44280836	39125484	49369232	46651920	31488266	24436616	13342293	32765452	45608096	43397972	21265288	43464852	40827848	32271484	27578260	23480528	27492736	25496168
1924	sphingomyelin (d18:2/24:1, d18:1/24:2)*	Lipid	Sphingolipid Metabolism	52437	LC/MS Pos Late	2635	811.669					125784312	143846608	135714864	126991496	147476032	106234784	109793248	128673784	61242912	131211600	137276256	104618744	102428800	111954056	134815232	104931504	98063616	107825128	137735008	142826512	95502064	98635752	124881088	105372816	86749976	90674136	115358440	154750448	141854528	168725312	78695248	98423520	150670848	146549584	114731024	90265048	122517352	125727496
1926	sphingomyelin (d18:1/17:0, d17:1/18:0, d19:1/16:0)	Lipid	Sphingolipid Metabolism	52615	LC/MS Pos Late	2312	717.591		121999-64-2			17385180	15365025	15260374	19584168	13648160	11770750	12052573	14917988	7445534	19736896	12301889	10816846	9733274	9044409	14498445	12713379	8500326	11109233	15020155	7.60891e+06	46765512	13944102	20630136	14208047	9495888	8898035	6.52539e+06	11697418	16977956	21003176	7280637	12910320	14849201	20395488	8307743	9236536	10031616	10637284
1930	glycosyl-N-palmitoyl-sphingosine	Lipid	Sphingolipid Metabolism	53013	LC/MS Pos Late	2623	700.572					4360107	4731360	3784794	4644968	2681560	2717231	2118700	3694504	1658482	4.02072e+06	3886426	3344512	2589103	2253213	4075842	3231987	3139729	3139251	3.60921e+06	3125990	4501938	3170240	4562166	3226230	2004054	1943379	4270925	5097093	3909055	4249893	3020369	3.90846e+06	4727518	2707890	3.54017e+06	2655641	3451813	3442195
1931	lactosyl-N-palmitoyl-sphingosine	Lipid	Sphingolipid Metabolism	53010	LC/MS Pos Late	2527	862.625		4201-62-1			5983046	10283315	8862290	8328280	5901095	5517274	5786120	6525992	4221710	7.55601e+06	10005991	6567488	6250142	6698376	10535308	7724173	5026329	5439225	5758115	6745068	5936515	5011535	8685449	8415563	6048104	5041346	8443640	7.48049e+06	6079498	9373457	7.31463e+06	6226498	6840273	6438379	8.18146e+06	5400017	8794657	7.32956e+06
1935	3-hydroxy-3-methylglutarate	Lipid	Mevalonate Metabolism	531	LC/MS Polar	2700	161.046	1662	503-49-1	C03761	HMDB00355	2394293	4198832	2553742	3488977	3.86284e+06	2791890	3798562	4628321	3040055	2898440	3399669	4907496	3.63944e+06	4.14132e+06	5570731	2951167	2725646	5852967	3536024	4315464	2859394	3214210	4706460	4769837	2858255	2595986	5207205	6172264	3264731	5192404	3639556	3876053	3402679	3543290	4.11386e+06	2332113	3038038	4285202
1948	cholesterol	Lipid	Sterol	63	LC/MS Pos Late	2707	369.352	11025495	57-88-5	C00187	HMDB00067	70927072	71805288	73172664	85044456	80671088	57325728	57425628	61821612	32650780	77540952	56921140	43891076	51434368	65713168	75397072	69392232	49280948	49580040	66303280	81566408	70832552	57115776	90197928	52573128	66360304	38758812	74975928	75782088	72165912	64833852	68516200	78212640	62794440	59135244	68375000	51925144	57884916	70341288
1958	7-HOCA	Lipid	Sterol	36776	LC/MS Neg	5288.1	429.301	3081085	115538-85-7	C17337	HMDB12458	2653789	3200622	3163931	3003683	3703239	3126879	2488712	2987767	1583775	2565926	2.94777e+06	2654781	2443564	2755326	2412632	2608794	2791661	2493797	2324624	2585750	2049270	2563625	2690358	1680920	2626236	2212131	2265899	2709983	4840128	1970864	2616123	1.37016e+06	2190907	2524898	3.51265e+06	2168953	1862500	2739107
1959	3-hydroxy-5-cholestenoic acid	Lipid	Sterol	54805	LC/MS Neg	5398	415.322		6561-58-6			3313526	3297984	3.80479e+06	3495250	2204010	3795105	2.87722e+06	2635616	1312366	4532851	2448730	2.907e+06	3.6974e+06	3613654	3387190	3.30237e+06	1844397	2488994	2970030	4.07416e+06	2290022	2965405	1711019	3310135	2590085	2010459	3.00147e+06	3.79907e+06	1779975	1.71571e+06	2560072	2275544	2492869	5134709	3013875	1.43264e+06	3387993	2419705
1993	pregnenolone sulfate	Lipid	Steroid	38170	LC/MS Neg	5100	395.19	105074	1247-64-9		HMDB00774	2818422	444930	248142	403400	774814	1744500	896034	778159	157512	389735	1050713	739775	1177950	1811707	1333047	1336661	1082281	528821	593079	1403674	782574	1380547	1555199	590004	558780	1119247	913550	2477292	1403887	453397	1105272	1397387	1760097	602314	517793	1180600	1419155	459823
2001	21-hydroxypregnenolone disulfate	Lipid	Steroid	46115	LC/MS Neg	3935	245.067	134595	1164-98-3	C05485	HMDB04026	1249295	123984	204325	180857	468164	598581	304578	136955	52072	171038	542277	454397	332770	569453	266757	378552	266148	235174	233189	421699	648110	647288	1124199	340608	247161	873805	429820	932976	631739	139639	607884	731561	805038	236884	200369	557757	488327	310735
2020	pregnen-diol disulfate*	Lipid	Steroid	32562	LC/MS Neg	3868	238.077					24554076	2152271	3127528	5711067	6539484	13746374	4481980	5504198	1831774	2960204	11766723	9243911	6855852	7281901	3051961	8035673	2491364	3.76218e+06	3.93638e+06	13314868	8205078	14837828	16533354	4810161	3088770	13134732	7420591	16515735	14803731	3336004	5962067	13632201	15141342	2870486	3.93875e+06	11111451	9394419	5909859
2021	pregn steroid monosulfate*	Lipid	Steroid	32619	LC/MS Neg	5000	397.205		1247-64-9			10871509	2118553	1657270	3521134	6009230	9198937	3360277	3608459	1498376	1.99929e+06	6595905	6013969	4825886	7086931	2.78579e+06	6287839	3179163	2312665	3063416	5684800	4041796	4844297	9144646	2241607	2701689	6363576	3587669	10225567	6804662	2399502	4336277	6128618	9969612	3604087	2717811	6321846	4977102	2361590
2030	cortisol	Lipid	Steroid	1712	LC/MS Neg	4713.2	361.202	5754	50-23-7	C00735	HMDB00063	756285	657661	477779	375943	416876	1175525	563777	636644	386892	614650	345253	212726	553329	623690	1162545	738127	356236	366769	372340	273311	639227	427984	118798	504201	437048	340895	408985	598138	372953	709188	252915	490576	301132	346124	327072	421386	547290	277209
2035	cortisone	Lipid	Steroid	1769	LC/MS Neg	4572.5	359.186	222786	53-06-5	C00762	HMDB02802	229205	270073	221219	298892	131812	262204	139992	142177	128493	204110	173594	135840	210924	256245	198753	299538	159213	113123	186853	155703	190149	191594	144140	142546	132344	179067	123987	206977	127316	188477	87195	149914	193355	180381	131371	231468	185042	197824
2040	dehydroisoandrosterone sulfate (DHEA-S)	Lipid	Steroid	32425	LC/MS Neg	4745	367.159	12594	651-48-9	C04555	HMDB01032	48089832	6413940	8686312	16657291	42394248	47893544	17289872	13806300	1439843	11691242	46856984	43705208	27672100	34472556	3168301	19465514	14376487	13586912	27977156	48165528	32498884	11416162	78261504	5617469	13307229	29178588	22078400	75596016	50195868	2855261	21435968	54212956	50053976	10495589	3657943	38148700	13707296	18722500
2046	androsterone sulfate	Lipid	Steroid	31591	LC/MS Neg	5022	369.174	159663	2479-86-9		HMDB02759	5646228	2587507	9321473	10950880	21508296	23024376	4594985	2250188	583911	6794429	25746992	29793452	9983607	19923150	2.08653e+06	6985885	8.2435e+06	7760604	14352476	24894276	14782848	4730486	42607612	2224579	5947246	21305394	6394384	24036932	25960008	1454530	10095786	11305132	21203418	2124467	678248	13599832	1423831	11816463
2056	4-androsten-3beta,17beta-diol disulfate (1)	Lipid	Steroid	37202	LC/MS Neg	3740	224.062	10634		C04295	HMDB03818	36657096	1.01061e+06	2265303	6425027	14016808	14719463	4270571	3510710	352804	2870866	19797002	14280569	7.40463e+06	4864188	728517	3967991	2722462	3.95615e+06	6606719	13258600	7457549	4242076	38520820	1548943	3233501	11699373	5407348	21275640	23089400	587160	4067527	18317886	11539087	1386866	867631	18158298	7287709	7.44337e+06
2057	4-androsten-3beta,17beta-diol disulfate (2)	Lipid	Steroid	37203	LC/MS Neg	4065	224.062	10634		C04295	HMDB03818	9730502	722895	1.92041e+06	2670132	4487158	5971988	1121022	1192108	227428	960643	5512552	5124512	2162156	3844029	664054	2088616	1375744	1539310	2461237	4788802	3.79293e+06	1680942	8430731	672702	1533166	8795982	2653156	5151361	6123436	482098	2503002	6011628	5608793	1278218	852328	4671000	3755681	3.34867e+06
2116	cholate	Lipid	Primary Bile Acid Metabolism	22842	LC/MS Neg	5165	407.28	221493	81-25-4	C00695	HMDB00619	15119076	487771	542870	646223	763488	333974	757865	11749316	289664	736528	1369331	8.02591e+06	683670	376760	1070954	180526	1.91882e+06	357212	276919	8050930	228716	358034	576678	147214	246421	435811	1973088	1311092	1238471	8608719	428471	349465	314506	327920	396066	1643009	525155	1117811
2117	glycocholate	Lipid	Primary Bile Acid Metabolism	18476	LC/MS Neg	5163	464.302	10140	475-31-0;863-57-0	C01921	HMDB00138	4543422	2985646	2611976	662769	2299803	1233574	2902752	4750194	3402126	11772155	4329077	1428028	1023673	942822	935008	268661	1387649	1866288	1405115	1578949	4108011	2049241	14682197	2172377	776085	2110578	4408661	634012	3945254	4171965	492383	991028	1635505	619275	1553984	2488867	1181189	4564729
2119	chenodeoxycholate	Lipid	Primary Bile Acid Metabolism	1563	LC/MS Neg	5264	391.285	10133	474-24-9;474-25-9	C02528	HMDB00518	12237956	5061393	2642750	3.41266e+06	4950068	5898718	6430152	15315484	1285849	4.92445e+06	5.07334e+06	17065136	4290441	3171251	3682126	4221368	9234251	1494340	2957363	11083747	864299	3851879	2.42911e+06	900886	1.98744e+06	565741	12680163	5767588	3983303	11302259	4525875	2.00561e+06	2.83486e+06	2325278	6910295	3470051	5226401	6625579
2120	glycochenodeoxycholate	Lipid	Primary Bile Acid Metabolism	32346	LC/MS Neg	5236.1	448.307	12544	16564-43-5	C05466	HMDB00637	21054364	14889914	21013172	3.71107e+06	13002961	7603304	14123926	18699642	11763356	73655968	11310570	9830716	3016400	1712831	2676041	887469	4225934	8379779	4.62379e+06	15532622	13863619	9344018	13145382	12921185	3254427	4524405	18107312	2176636	5.93953e+06	22478808	3831287	3644344	4.35495e+06	2318533	11231918	10909055	5.67281e+06	15588945
2121	taurochenodeoxycholate	Lipid	Primary Bile Acid Metabolism	18494	LC/MS Neg	5250	498.289	387316	6009-98-9	C05465	HMDB00951	2654299	1.93964e+06	3995193	603820	2305605	1485553	924728	903571	1954386	10132248	948920	855960	494297	404854	476482	130733	126235	1426559	485406	463243	2865991	790666	2620404	3.61808e+06	365812	483866	1.18999e+06	321151	384470	6433690	128584	522591	589391	226478	1.01419e+06	1222151	707628	2544900
2130	glycochenodeoxycholate sulfate	Lipid	Primary Bile Acid Metabolism	52974	LC/MS Neg	4820	263.628					1992256	1316576	1.64521e+06	1404606	605288	1130166	3298350	6867604	2585950	2380343	2533003	1585372	876539	405743	1.72353e+06	985058	862276	3.50022e+06	1760998	495464	948576	1694478	837220	1165497	177165	714616	2977611	317887	1468136	3673312	785092	684785	659995	263276	789030	2801652	1265322	2080176
2135	glycodeoxycholate	Lipid	Secondary Bile Acid Metabolism	18477	LC/MS Neg	5281	448.307	3035026	360-65-6	C05464	HMDB00631	10880369	4213020	1971571	152987	3890713	3426315	3119662	650298	3611059	17523630	1.69563e+06	2313972	1055864	625138	630004	102849	352830	2305624	1.65769e+06	6069134	9770160	1200925	15617195	2367289	1818487	2462608	1.25991e+06	421374	1.70428e+06	1.83242e+06	3705739	722822	1.26554e+06	2390601	2.26325e+06	935470	1379475	3047171
2141	glycolithocholate sulfate*	Lipid	Secondary Bile Acid Metabolism	32620	LC/MS Neg	5011	255.631	72222	15324-64-8	C11301	HMDB02639	4115886	11365274	3.3348e+06	3082948	1.9188e+06	5686722	5091140	3857850	3250831	4230400	4898327	9012875	5420175	3486493	8134750	550667	507859	18083500	10403689	2789828	1522970	615518	2.8066e+06	13843756	1444574	10670599	1879918	171354	1682359	4175988	20592428	1399007	4874200	3475346	1050040	2973148	2760402	2434951
2145	ursodeoxycholate	Lipid	Secondary Bile Acid Metabolism	1605	LC/MS Neg	5055	391.285	31401	128-13-2	C07880	HMDB00946	1259001	439080	256774	342316	1112603	797654	2372032	417145	362108	1414599	525440	731240	852731	404655	607212	1.69121e+06	6079817	308580	197900	2188407	156384	340005	983272	1529108	105673	90146	1428913	416061	1595539	505447	2200028	1034340	136204	711356	660014	407786	589035	238493
2146	glycoursodeoxycholate	Lipid	Secondary Bile Acid Metabolism	39379	LC/MS Neg	5033	448.307	12310288	64480-66-6		HMDB00708	1.40503e+06	812874	2251989	308576	1.82414e+06	558111	4560086	1254005	2964644	8480975	864381	743778	508437	402208	698830	576060	3465668	515966	502394	2776408	2420031	1779191	1724104	663147	398216	537602	3581790	350877	1005078	1.34572e+06	2347558	692694	210028	535283	1.96281e+06	492760	1.24918e+06	540575
2163	glycocholenate sulfate*	Lipid	Secondary Bile Acid Metabolism	32599	LC/MS Neg	4750	254.623					9691317	5035038	6.55768e+06	4812098	5405554	5636565	4406204	9983178	1740824	3014979	4963370	4327418	11442648	6566004	6260115	6012881	7201656	4742211	3949842	9054906	4325072	7.54208e+06	7.74174e+06	5857602	6474739	7490511	9416289	12536405	8730080	4937098	11199728	5606730	3896643	6824018	6904960	3.59222e+06	4462373	5270405
2164	taurocholenate sulfate	Lipid	Secondary Bile Acid Metabolism	32807	LC/MS Neg	4750	279.614					989985	1973498	1188674	1163349	667078	1303755	554563	1.65378e+06	894932	603259	702969	486199	1659546	1382314	1256111	1428075	329125	2279182	1478792	456873	2090813	2173983	1434489	1583887	774383	1251774	781579	804513	745086	1837649	745409	1248404	746988	1209481	654114	935576	808785	1472393
2730	inosine 5'-monophosphate (IMP)	Nucleotide	Purine Metabolism, (Hypo)Xanthine/Inosine containing	2133	LC/MS Pos Early	650	349.054	8582	4691-65-0	C00130	HMDB00175	858005	1432789	2232265	1866924	2066582	484878	1356314	3.24313e+06	362658	2977643	1810116	1356835	973538	2013379	2554808	2387095	1.92618e+06	1850653	1782664	2254632	566642	1068530	1141094	828996	554747	240218	963228	1237525	705493	664500	660676	750838	778881	1210183	1768683	251979	981779	368357
2731	inosine	Nucleotide	Purine Metabolism, (Hypo)Xanthine/Inosine containing	1123	LC/MS Neg	1602.1	267.074	6021	58-63-9	C00294	HMDB00195	200253	624218	777567	1126512	1.64271e+06	227386	614824	666347	278003	171835	537924	621855	966206	971592	325013	435593	635206	253811	620600	254157	739032	516754	131286	526387	795289	270227	287162	664878	276058	315529	679164	266109	577732	3021387	777037	115573	451882	411022
2732	hypoxanthine	Nucleotide	Purine Metabolism, (Hypo)Xanthine/Inosine containing	3127	LC/MS Neg	1291.2	135.031	790	68-94-0	C00262	HMDB00157	496430	1330095	1522623	1162888	1590803	408502	789458	942397	764955	348357	1142101	807042	991089	1515655	909333	1086252	745300	882503	984428	481367	844744	1116428	785414	909792	1315450	517066	987378	1927162	718116	883135	857936	653042	984410	2862045	1136602	651714	1016103	619804
2733	xanthine	Nucleotide	Purine Metabolism, (Hypo)Xanthine/Inosine containing	3147	LC/MS Polar	2023	151.026	1188	69-89-6	C00385	HMDB00292	3224553	9442407	7661188	8652329	8247938	6112190	4876171	5992568	5672286	4297296	5848429	4955514	6516224	8.15651e+06	8211617	8657490	6136819	6.30557e+06	6.47619e+06	5683019	5763657	8573553	8100562	6080602	5667906	4475879	7858210	8817440	8657556	8069930	5663357	5864850	6838142	10376663	6210772	7.05175e+06	4773001	5258112
2737	N1-methylinosine	Nucleotide	Purine Metabolism, (Hypo)Xanthine/Inosine containing	48351	LC/MS Pos Early	1430	283.104	65095	20245-33-4		HMDB02721	649232	585005	571874	670779	1065666	651820	595821	541656	381762	520148	681702	642370	476389	855819	762393	615713	197530	260334	337065	585937	339984	337531	981741	705821	716935	550231	310689	510746	259333	636121	571990	776458	390388	345936	794886	605004	400441	577261
2740	urate	Nucleotide	Purine Metabolism, (Hypo)Xanthine/Inosine containing	1604	LC/MS Neg	757.1	167.021	1175	69-93-2;120K5305	C00366	HMDB00289	258269232	219427648	224136928	239301328	257591056	273005920	123678552	159423344	125412760	166472656	320390496	274371456	152825664	217209760	203520304	198860384	145894144	242058384	163637120	188215488	232493856	213639184	377747136	209987024	195264224	245371376	231295152	224601056	309616704	231424112	165280768	171762624	221071280	217597248	206179792	229327456	228479632	270524576
2741	allantoin	Nucleotide	Purine Metabolism, (Hypo)Xanthine/Inosine containing	1107	LC/MS Polar	1672	157.037	204	97-59-6	C02350	HMDB00462	2171529	1887216	1616061	2764686	2383088	2738295	2192707	2454249	1347293	1681952	2347724	1587329	857392	1710905	2020556	1665438	1174534	1735848	1073221	1.99038e+06	2.02674e+06	2337856	3090365	1945398	1898015	2284626	2499560	2999198	1578460	1450024	1980722	1586342	2598913	2970192	3177926	1572013	3000796	3156374
2745	ADP	Nucleotide	Purine Metabolism, Adenine containing	3108	LC/MS Neg	680	426.022	6022	20398-34-9	C00008	HMDB01341	1578378	5164673	3.23577e+06	1723791	4609835	3.21642e+06	2.08178e+06	5198089	561647	1.77329e+06	4525284	1296715	2761008	6320616	6.03522e+06	1705791	1054144	5834462	1137539	5371678	3137247	2120646	2625331	4430823	2257379	2568491	6923141	7290327	1754633	2649174	2556129	2795409	2244641	2157990	3997699	2018795	4168768	5424875
2746	AMP	Nucleotide	Purine Metabolism, Adenine containing	32342	LC/MS Pos Early	1013	348.07	6083	149022-20-8	C00020	HMDB00045	8661609	17703186	12746383	19076652	21055572	7020844	13181748	14475189	6486408	13265698	13829002	9953203	13204039	20862664	17206700	9453682	11579653	10541957	12777980	11583393	12644264	16543396	13774592	14070783	15807920	7.71911e+06	21211708	21239844	14036233	12676261	14745099	10168291	19337952	26508506	14798263	6567520	11473341	18727012
2753	adenosine	Nucleotide	Purine Metabolism, Adenine containing	555	LC/MS Pos Early	2169	268.104	60961	58-61-7	C00212	HMDB00050	1298754	2059806	2026244	2276843	6313062	905864	1548182	2241012	992000	1.75884e+06	1568321	1791796	3.26753e+06	2269730	1532691	1285275	2578030	895704	1545787	1.78979e+06	2289175	1494391	903866	1519555	1728039	1459733	1581868	3283689	1354575	1117027	2409587	1346029	1.92823e+06	7.16206e+06	3.68583e+06	698245	1.81937e+06	1968413
2754	adenine	Nucleotide	Purine Metabolism, Adenine containing	554	LC/MS Pos Early	2221	136.062	190	73-24-5	C00147	HMDB00034	2408213	3.22029e+06	3338396	4441539	3632348	2349074	1815451	3514531	2160902	3524790	3071131	4032561	2552337	2572279	3.97611e+06	1881456	1646084	1.93023e+06	3388863	4037909	2759373	2659596	4841938	3.34382e+06	3053845	2431661	4152084	10594177	3.26122e+06	4485510	2878185	2013794	3.56409e+06	3536928	3106623	2205623	1829043	5287744
2759	1-methyladenosine	Nucleotide	Purine Metabolism, Adenine containing	15650	LC/MS Pos Early	2120	282.12	27476	15763-06-1	C02494	HMDB03331	5772878	5326093	6635225	6725058	6796342	5852035	6.28404e+06	6588461	4184685	5462839	6554647	6720254	5445775	5817390	6.85006e+06	5257945	5254658	5789568	6.00368e+06	5516312	5518432	6.0056e+06	5473120	5748772	6127763	4501703	6507109	6.08728e+06	5474190	6367448	6772859	6.10594e+06	5391298	4812496	6127227	4857941	5166407	5634612
2789	7-methylguanine	Nucleotide	Purine Metabolism, Guanine containing	35114	LC/MS Pos Early	2175	166.072	11361	578-76-7	C02242	HMDB00897	4913265	4241811	4621301	4835121	5226844	4217994	3977068	3787715	3470066	4589312	4534790	5308909	4163586	3479518	4930692	4272728	3633952	3840805	3600169	5879362	4264857	4312005	4465566	3708550	3779241	3893947	5864466	5700456	4101977	4185101	4402054	4151778	3525917	3141168	5391666	3985648	4581485	4909791
2795	N2,N2-dimethylguanosine	Nucleotide	Purine Metabolism, Guanine containing	35137	LC/MS Pos Early	2210	312.13	92919	2140-67-2		HMDB04824	905230	976473	1273894	1243646	1642083	1239477	1282867	1407834	681133	877579	1192222	1209495	796014	1136851	1295315	1118899	871021	999449	967605	1173642	844131	965894	1071164	1127482	1018951	1057712	1233773	870787	993276	1168510	1148892	1108598	773830	782392	1171586	897388	932401	1099599
2807	orotate	Nucleotide	Pyrimidine Metabolism, Orotate containing	1505	LC/MS Polar	1638.1	155.01	967	50887-69-9	C00295	HMDB00226	809968	675941	814066	883902	792891	862486	843520	975109	455563	724520	945976	868313	667057	1128934	897960	756649	569577	772717	670807	772265	576571	743550	962585	743108	664404	896817	842242	985275	565787	536013	657387	785971	876420	833782	918618	747983	1193703	1005721
2809	orotidine	Nucleotide	Pyrimidine Metabolism, Orotate containing	35172	LC/MS Polar	2250	287.052	92751	314-50-1	C01103	HMDB00788	985856	699922	812037	1.00865e+06	1293915	1.00984e+06	901879	734125	578304	661048	1115311	795521	650837	1004090	989900	878664	701117	1189173	745225	1067004	733314	685107	896941	896392	784061	988392	1075867	1676173	835120	640495	1082724	984809	897993	1024747	940972	866190	878122	488436
2819	uridine	Nucleotide	Pyrimidine Metabolism, Uracil containing	606	LC/MS Neg	1457.6	243.062	6029	58-96-8	C00299	HMDB00296	4185671	11052014	10155367	9363810	11668131	10335500	9199978	10440398	7983696	8103745	10019118	10259882	8954722	10338450	8393253	11571616	8777703	11993889	14027323	7714514	9641416	7194227	10501053	10444848	7.25586e+06	7020583	5346074	8117077	9291478	11376890	8175934	8556460	8965203	14074458	9932716	9576553	7315469	7338092
2821	pseudouridine	Nucleotide	Pyrimidine Metabolism, Uracil containing	33442	LC/MS Neg	1100	243.062	15047	1445-07-4	C02067	HMDB00767	4374146	4140597	5678583	5566152	5480656	4883374	4593997	4695750	3330472	3925701	6099377	5957722	3497476	4520812	5227229	4916644	3543213	5123073	4733114	3941664	4257465	4962170	5886301	5838517	4697176	4293589	6623112	5146232	4022598	3799713	5262096	4228052	4365339	4280419	5538163	4330849	5457033	5199639
2822	5-methyluridine (ribothymidine)	Nucleotide	Pyrimidine Metabolism, Uracil containing	35136	LC/MS Neg	1778.1	257.078	445408	1463-10-1		HMDB00884	315523	498621	534077	597806	447643	492858	307572	401187	238658	407486	513878	520534	304484	371488	445031	482966	324881	374016	433581	547583	334772	512216	361654	535180	350173	351487	356408	441751	339742	525274	565869	373911	356415	405386	446573	427174	400592	489571
2836	beta-alanine	Nucleotide	Pyrimidine Metabolism, Uracil containing	55	LC/MS Pos Early	1939	90.055	239	56-41-7;107-95-9	C00099	HMDB00056	19109670	12560416	10641198	13456782	19150776	18388062	16711514	12400646	5678615	9899058	15952232	14340245	10268424	17220898	18110864	13793701	15233150	12938921	14992253	18806600	8800351	16100962	15927858	13988398	8720477	5500722	18236954	9259373	15451408	13012040	14243519	15928801	12656889	31082836	21017040	9551404	24025608	13433955
2847	3-methylcytidine	Nucleotide	Pyrimidine Metabolism, Cytidine containing	35132	LC/MS Pos Early	2176	258.108	159649	21028-20-6			869940	1059823	950276	1077515	982952	934536	745658	960805	703094	1013305	1146909	974868	781236	968914	1004551	863755	747047	873446	1074593	884985	1099855	740615	937898	784004	804891	780397	998389	1051975	682584	1200073	1255103	1.02916e+06	984220	730049	904458	732185	784601	1.00576e+06
2866	3-aminoisobutyrate	Nucleotide	Pyrimidine Metabolism, Thymine containing	1566	LC/MS Pos Early	2215	104.071	64956	10569-72-9;214139-20-5	C05145	HMDB03911	15915263	15706386	8841099	10463659	14433582	26421426	13410908	27388512	13988662	17175666	18425548	25055684	10578329	21197930	17940492	10243107	6016519	23624946	11106809	5930774	17813752	13705213	15821766	18377704	6414680	17742824	23113820	26222300	6108446	14942191	9609995	8970978	4.04404e+06	8292820	8449466	8009461	24069782	5833648
2869	quinolinate	Cofactors and Vitamins	Nicotinate and Nicotinamide Metabolism	1899	LC/MS Pos Early	845	168.029	1066	89-00-9	C03722	HMDB00232	574516	385887	524627	580581	815041	480510	515919	1027505	271273	537721	726961	511831	395742	694860	571944	532617	519564	739755	634882	347452	1994751	460648	705188	928708	640020	451505	809955	687594	571224	585758	614775	716175	371114	392740	736475	414768	507440	583331
2873	nicotinamide	Cofactors and Vitamins	Nicotinate and Nicotinamide Metabolism	594	LC/MS Pos Early	1942	123.055	936	98-92-0	C00153	HMDB01406	8040500	12440108	8150706	12447851	12357460	7134296	7902383	11380354	6752291	10732101	11021509	11297700	10460157	15671754	15208488	9864877	8135763	10322026	8597214	15291069	10104255	10661223	19340756	9634779	12126646	7.56539e+06	23535866	21588696	15859601	9975595	7823994	7860364	18227228	14542291	12322806	9476686	9666589	16768727
2885	1-methylnicotinamide	Cofactors and Vitamins	Nicotinate and Nicotinamide Metabolism	27665	LC/MS Pos Early	1940	137.071	10129985	1005-24-9	C02918	HMDB00699	5132681	5221228	5675816	5836910	8351419	7879192	7948018	5649931	7713465	4307828	5989082	8898907	3579725	6900073	6.45482e+06	11174793	6.71682e+06	8589997	4207117	4592660	4705399	5810019	6.66077e+06	7.76708e+06	6417584	8693000	3.43711e+06	4956856	9807267	11000122	8232727	3632514	3324434	8171379	6999664	6494406	8100374	7.11358e+06
2890	trigonelline (N'-methylnicotinate)	Cofactors and Vitamins	Nicotinate and Nicotinamide Metabolism	32401	LC/MS Pos Early	1388	138.055	5570	535-83-1	C01004	HMDB00875	14720942	10594952	4666650	3059870	14514211	9662711	38278352	41960128	5562033	19062880	3060767	26109580	3502358	7715735	10584406	8742807	3351193	13502524	5432326	23180328	4696758	80431976	6952430	4048131	12391347	6004551	10200876	5689580	2733229	21327152	5460291	12505399	5731092	9650681	5823144	7.88936e+06	4851816	12009656
2892	N1-Methyl-2-pyridone-5-carboxamide	Cofactors and Vitamins	Nicotinate and Nicotinamide Metabolism	40469	LC/MS Pos Early	1250	153.066	69698	701-44-0	C05842	HMDB04193	8454267	9779198	12231793	19548132	29782754	13401109	15870258	17768632	13292614	9005661	12501614	15430161	9714968	18486048	9751601	25759156	18676588	14994644	12406768	5824415	11448237	6.75842e+06	21354284	13976239	15841449	11958313	4142840	10211226	18855200	17305888	13634771	18830672	9541496	17873996	16618013	11552320	14016827	24597286
2893	adenosine 5'-diphosphoribose (ADP-ribose)	Cofactors and Vitamins	Nicotinate and Nicotinamide Metabolism	558	LC/MS Neg	920	558.064	192	68414-18-6	C00301	HMDB01178	270191	556583	321849	469995	359757	205931	298966	434351	228799	406834	480519	441446	407945	716948	534678	403748	288332	494284	385258	525082	386538	452990	556763	283629	492256	214457	913350	818939	703652	370180	293194	295079	652941	657981	456992	354695	361650	625005
2898	pantothenate (Vitamin B5)	Cofactors and Vitamins	Pantothenate and CoA Metabolism	1508	LC/MS Neg	1498.7	218.103	6613	137-08-6	C00864	HMDB00210	1249870	2.03245e+06	1537418	2868239	2649789	1820151	5741630	3211336	1222383	1636406	1707020	2449701	1473138	1130542	3.57052e+06	1946678	1735493	1.72046e+06	2498970	1035150	1116571	6569345	1773877	1006067	1857590	2717376	996361	987490	2341198	3.59179e+06	1813220	12558982	1358495	3137459	1229738	1465857	6.76502e+06	1646402
2909	threonate	Cofactors and Vitamins	Ascorbate and Aldarate Metabolism	27738	LC/MS Polar	2384	135.03	151152	70753-61-6	C01620	HMDB00943	107161744	302988352	296084512	315507872	297246848	319140608	309831424	350913312	173571280	300852608	201458896	249458816	282059296	351645056	304504800	322711168	264248928	444837088	412718336	269399744	280000640	266935152	203115728	134297984	406191936	290540512	347636672	410121792	238897376	246140048	335203776	392325984	307787808	360805152	308235200	79608504	461818848	310122784
2911	oxalate (ethanedioate)	Cofactors and Vitamins	Ascorbate and Aldarate Metabolism	20694	LC/MS Neg	603	88.988	971	144-62-7	C00209	HMDB02329	2255905	5649203	4297557	4461784	4261934	4794355	3902848	3892483	2665233	4619394	2785763	3416329	4015579	5028581	4543606	4558166	4095066	6246689	5640401	3991222	4112474	3350507	2419431	1744991	4791111	4081610	5047225	5224073	4096789	4522615	4690232	4538012	3827764	4006741	4231249	1297777	5911733	5314889
2912	gulonic acid*	Cofactors and Vitamins	Ascorbate and Aldarate Metabolism	46957	LC/MS Polar	2750	195.051	9794176	20246-53-1		HMDB03290	7786522	8005458	10226879	12119414	16410760	11424070	11870012	15788241	7834204	9710722	19192452	17655672	8454679	10249185	14321561	11762237	8605935	13825233	9844135	9999090	7953106	7409121	10325407	6078723	14402808	8470513	12649832	17321502	6.99345e+06	8089461	17449328	9995707	9011736	9651699	9741588	7833981	12779805	10685380
2913	alpha-tocopherol	Cofactors and Vitamins	Tocopherol Metabolism	1561	LC/MS Pos Late	2522	430.378	14985	59-02-9;10191-41-0	C02477	HMDB01893	48771932	54292808	42640064	64991944	41603272	36365676	57849796	29907460	41605196	64878740	44394692	47092236	44845680	12140141	57565616	51779180	56131400	16573324	52551984	39257192	55785404	52484240	54927724	18390626	50166488	25849734	59725524	47075836	59260300	44179544	50436944	45343320	59904848	43748828	48760840	41805384	53849584	46396260
2921	gamma-CEHC	Cofactors and Vitamins	Tocopherol Metabolism	44876	LC/MS Neg	3843	263.129	133098	178167-75-4		HMDB01931	1533581	1193109	1528828	1663538	1091129	1001602	788011	742401	1078419	1.04659e+06	1496507	4400660	1051188	1600253	1457412	840851	843642	357751	485650	1262854	181885	3360130	764571	1750081	1071001	536991	1659742	843464	371930	240869	3262648	1275984	1233229	513022	710940	658707	532812	1278820
2950	bilirubin	Cofactors and Vitamins	Hemoglobin and Porphyrin Metabolism	43807	LC/MS Pos Late	1840	585.271	5280352	635-65-4	C00486	HMDB00054	7434474	13256258	17946264	33767912	9117180	27670672	6035510	7315711	10947550	10005734	41987976	16169389	9655636	12151009	12000510	21261580	30020262	6270411	9679821	17714336	12171084	9672099	10465560	12935273	4446785	13046171	5929710	7199497	9739367	6688435	4766041	6119446	9350555	8973781	10516358	7265563	16004055	6839713
2951	bilirubin (E,E)*	Cofactors and Vitamins	Hemoglobin and Porphyrin Metabolism	32586	LC/MS Neg	4294	583.256	5315454	114-25-0			1117479	1544621	2495556	3586319	1437840	4299628	983376	1109131	2331503	1314143	5.78413e+06	2463090	1617170	2818971	2108664	3737345	3611640	1192473	1025463	2.96557e+06	1805701	1279230	1343616	5628548	1112325	3.14799e+06	1221649	735831	1.48872e+06	849472	951304	1053825	1082434	1333268	1925535	1572238	2871423	864948
2953	biliverdin	Cofactors and Vitamins	Hemoglobin and Porphyrin Metabolism	2137	LC/MS Neg	4695.6	581.241	5353439	55482-27-4;55482-27-4	C00500	HMDB01008	243753	365132	380125	882896	224005	807872	187538	174413	464310	307789	1192137	450033	258704	355146	371280	673258	803829	151438	274353	537893	256295	221853	304555	531048	132221	401294	186065	124899	276872	174197	129740	123864	228135	203820	291299	303948	496202	165647
2968	retinol (Vitamin A)	Cofactors and Vitamins	Vitamin A Metabolism	1806	LC/MS Pos Late	1636	269.226	445354	68-26-8	C00473	HMDB00305	18147732	8.30051e+06	13615451	16265870	23337782	22507402	15346583	18831716	7984520	9839872	14610042	12797139	9939824	26284386	11774403	29771986	12595852	28620692	16362009	16368921	8356322	17492848	22064848	14022059	38172808	22406322	11120567	16716206	19422472	8448328	50994564	11079812	16640089	17527568	10807783	35953476	11028059	16147353
2978	pyridoxate	Cofactors and Vitamins	Vitamin B6 Metabolism	31555	LC/MS Neg	2185	182.046	6723	82-82-6	C00847	HMDB00017	481083	983430	822211	686138	1.8883e+06	1332182	3436333	3.18637e+06	512023	532104	743473	716551	514650	1.03921e+06	1074104	992226	440342	952761	483655	638740	3392442	896079	1077926	343762	707005	1468222	7.70034e+06	613962	559478	854144	1717178	1194346	569965	913761	449703	567741	2057344	1512243
2980	hippurate	Xenobiotics	Benzoate Metabolism	15753	LC/MS Neg	2106.9	178.051	464	495-69-2	C01586	HMDB00714	1944840	52241944	10938796	11834251	11695113	18863522	13629324	22094520	4470479	7.00377e+06	7062037	12372567	7472201	10082683	6408486	6787483	4788691	31813440	22063580	5053355	3.42279e+06	2770689	6724089	4990577	16112909	2597518	1193631	3309679	1725308	10684835	15847624	10414240	6150346	32433244	7047733	3115939	1407388	8523757
2986	4-hydroxyhippurate	Xenobiotics	Benzoate Metabolism	35527	LC/MS Neg	1475	194.046	151012	2482-25-9		HMDB13678	253243	274937	258443	149621	1028390	592312	324573	914994	37084	92877	184003	175099	171366	375127	422055	145304	1493395	523891	172306	553984	101492	851994	64479	228877	924655	164710	676153	274976	215703	194273	121282	178354	180395	149978	242882	91132	541232	352692
2992	benzoate	Xenobiotics	Benzoate Metabolism	15778	LC/MS Neg	1750	121.029	243	65-85-0	C00180	HMDB01870	2819209	522543	2670234	3019326	3.08143e+06	2.04274e+06	1924648	2337932	4143056	2641471	3239576	2575976	2.79905e+06	3171102	514916	3830214	2002689	422580	2353868	2096069	716906	3368712	2865068	2473253	2508052	2589239	2876672	2476366	2035726	2054986	2451925	3192669	2913453	2553593	1990159	2330888	2378993	4508328
3009	catechol sulfate	Xenobiotics	Benzoate Metabolism	35320	LC/MS Neg	1906	188.986	3083879	4918-96-1	C00090	HMDB59724	3055764	11554193	8827894	4785782	9730531	4681756	3353174	5009199	1345032	3265502	9727718	3877141	5474337	5050279	2820887	3315922	6295823	12710020	4686984	6403522	1484699	2721640	4970298	4642251	10098883	2362244	11134104	1492463	747684	4287504	11676214	7244790	2864432	8185527	3.11797e+06	3504504	2531417	6684280
3011	O-methylcatechol sulfate	Xenobiotics	Benzoate Metabolism	46111	LC/MS Neg	2344	203.002	22473				335046	1130429	690630	504479	815579	393424	281046	376755	125502	243845	1125085	410913	440225	489859	398056	467032	494748	1095692	281336	647348	149995	212037	458441	497747	644055	171394	1149435	109290	54631	398910	829191	459904	454989	969009	285314	330890	150998	645008
3014	4-methylcatechol sulfate	Xenobiotics	Benzoate Metabolism	46146	LC/MS Neg	2665	203.002					1065452	3761578	1832138	1150942	5204837	1516419	2918319	13584872	1241156	1074049	6939266	3814668	1187601	1804428	2156402	1182325	2476583	2327466	2852872	2382137	6.26479e+06	3273250	1721633	5301338	4432479	2258876	3291486	864152	615762	3906044	2971360	4117463	1599332	7870658	1049267	1216765	434274	3742246
3073	2-piperidinone	Xenobiotics	Food Component/Plant	43400	LC/MS Pos Early	1675	100.076	12665	675-20-7			149499488	114650808	101849576	194345744	132902536	211960144	87492208	56314312	70706688	120822040	73386624	79436512	76079504	137363744	104053920	111040248	94950736	164323968	109372376	85700256	100388656	208515200	88024112	34150996	141035920	49061560	101230856	43133236	164969728	20765600	72896768	98252080	96390672	95126368	102227080	108628456	65469028	99104672
3188	gluconate	Xenobiotics	Food Component/Plant	587	LC/MS Polar	2922	195.051	10690	527-07-1	C00257	HMDB00625	14433095	13276911	29877730	17065592	21862632	18212720	21700374	29093928	10642568	15490901	19391532	16818444	8210312	15404129	21466996	31610102	18087810	25747498	16566548	19480016	14754133	20575290	15048281	12073789	27989348	21502780	17458916	25220366	9558486	12096330	33254292	24914432	14563064	24647056	27886268	15827709	28468232	18806158
3255	ergothioneine	Xenobiotics	Food Component/Plant	37459	LC/MS Pos Early	850	230.096	3032311	58511-63-0	C05570	HMDB03045	4644293	2351778	1403742	1919356	1743982	1710130	1199913	2299605	1379516	4210779	328517	2597631	2501039	2563510	1439563	2276622	4376831	4903773	3764937	2856657	10852074	2.3224e+06	3428475	2150036	3472801	1884962	2649069	2101352	1879954	4358640	2590030	1049372	3249504	11965484	941085	3071922	3050022	2143397
3257	erythritol	Xenobiotics	Food Component/Plant	20699	LC/MS Polar	1491	167.056	222285	149-32-6	C00503	HMDB02994	500905	565262	375958	355920	538396	471664	318763	388420	236848	360067	404979	522583	305581	352583	482431	354820	219864	447698	508848	388773	315168	430921	538580	275603	360140	286615	484119	582799	296032	239262	406038	420819	323926	348375	376996	279705	399691	344566
3279	homostachydrine*	Xenobiotics	Food Component/Plant	33009	LC/MS Pos Early	1750	158.118	441447	1195-94-4	C08283	HMDB33433	2681815	7107430	8923055	7225112	20621572	10602992	9038651	12531039	4428400	6682862	11103792	4793186	10261045	13005822	7.68239e+06	10725600	4203023	6128528	6.95171e+06	2063637	1396101	1313888512	4408821	8428867	3603945	16325059	1490341	5443072	9102491	4172180	8.21523e+06	6239720	4229807	3.36758e+06	8444862	5538310	3069500	9692572
3364	stachydrine	Xenobiotics	Food Component/Plant	34384	LC/MS Pos Early	1440	144.102	115244	4136-37-2	C10172	HMDB04827	10403268	55325464	530711968	416392928	96281720	214690512	220939984	645976064	33384676	154480720	8257432	405097568	61681804	106644808	56105288	120787096	310294432	1628081792	348892256	318308544	142021216	484294208	3959165	4497407	24185488	5970061	1236512896	232590864	212306608	186449648	124346464	50627344	214471984	218758528	67804640	4551018	323503264	52524544
3464	tartronate (hydroxymalonate)	Xenobiotics	Bacterial/Fungal	20693	LC/MS Neg	610	118.999	45	80-69-3	C02287	HMDB35227	841452	2000414	1585490	1.7056e+06	1566259	2049826	1137192	1415225	803250	1.67492e+06	794511	1122208	1416430	1.70671e+06	1968172	1707035	1154950	1.89921e+06	1852018	1419590	1310881	1224983	1265320	763454	1.71873e+06	1284144	2032916	2046092	1932620	1.77117e+06	1294486	1333740	1695064	1508442	1.66025e+06	294528	2665470	2332349
3694	salicylate	Xenobiotics	Drug	1515	LC/MS Polar	802	137.024	338	69-72-7	C00805	HMDB01895	10909909	2525807	873961	927517	856470	873035	1526158	1.94731e+06	399649	736898	474727	822308	613194	1140147	784349	295829	934862	817382	269541	2407912	501680	2308030	595132	603610	1361501	501603	702963	763914	795865	569564	909969	1909944	1098923	1242441	606843	926706	484874	902207
3823	sulfate*	Xenobiotics	Chemical	46960	LC/MS Neg	616	96.9601	1118	14808-79-8	C00059	HMDB01448	39843940	43453864	34928992	46562172	45699908	42989456	48967860	49128132	29860904	38831224	43140812	36347400	30306420	36409592	36468336	37633620	28841564	46691564	35860280	35986896	38941556	43504236	46270200	45720268	44731252	35678096	37923464	51112472	41941684	40658440	42745132	32481670	40078336	56079972	43206800	39992376	44071916	42196248
3826	O-sulfo-L-tyrosine	Xenobiotics	Chemical	45413	LC/MS Neg	990	260.023	514186				897883	907678	957935	1213290	1092803	1136504	1067748	1109659	443490	645096	1661655	1219966	536057	1049402	1256022	771431	665392	615476	1053980	895748	834721	1544010	1453498	778494	1206573	580008	1891977	1415476	608485	738281	1113096	857921	1199980	1156269	1579614	755846	1679894	1706351
3887	dimethyl sulfone	Xenobiotics	Chemical	43424	LC/MS Pos Early	832	95.0161	6213	67-71-0	C11142	HMDB04983	672732	829003	781925	705426	791595	881169	703891	1221222	215808	490436	447248	533978	601665	419341	400470	957181	632586	2094099	1178630	402589	296761	150449	585471	484225	564488	591322	516936	207993	773906	698726	533360	883630	563718	575548	1390754	179021	513618	305106
3898	iminodiacetate (IDA)	Xenobiotics	Chemical	21025	LC/MS Pos Early	808	134.045	8897	142-73-4	C19911	HMDB11753	314674656	283773440	282387200	129042384	218483840	311192384	253763760	253725152	225521920	287991072	263682176	283971840	242661616	284544576	302772288	264610400	246840464	306235328	257382992	249716016	131206112	133070352	153056624	140365488	133554704	240351920	134569520	130757744	286939264	246225488	268921984	216227376	139880816	126158976	119427120	258425296	151352912	144742112
3954	6-hydroxyindole sulfate	Xenobiotics	Chemical	48698	LC/MS Neg	2498	212.002					272524	439658	205988	599093	254386	688585	696760	808299	390219	199188	1102697	399054	479614	675689	604459	430103	1085716	832677	481791	297649	383669	424679	643294	1174621	671269	478087	252327	137839	759157	573456	830813	1106717	660729	643849	379511	497186	331482	590668
15	N-acetylthreonine	Amino Acid	Glycine, Serine and Threonine Metabolism	33939	LC/MS Neg	821.6	160.061	152204	17093-74-2			839796	625727	753632	919024	836620	995521	454733	685746	506509	614294	1436020	1238645	653759	769521	728921	754129	577647	915444	829933	713971		771556	849847	629728	792318	667786	933874	775104	797198	628541	747321	626681	934450	724032	732421	660600	672355	717390
83	N6-acetyllysine	Amino Acid	Lysine Metabolism	36752	LC/MS Neg	1059	187.109	92832	692-04-6	C02727	HMDB00206	192713	182289	147428	299470	242860	237804	194071	162564	124109	153570	198941	226763	172184		223434	251569	132036	221025	182187	112945	358309	190168	252921	296707	272793	109239	299169	311142	148056	247681	244537	171986	228592	251948	262564	196096	368624	293396
190	3-phenylpropionate (hydrocinnamate)	Amino Acid	Phenylalanine and Tyrosine Metabolism	15749	LC/MS Neg	2860	149.061	107	501-52-0	C05629	HMDB00764		1232587	389619	950354	526116	1441730	1963987	1366090	637078	1540903	919951	962981	649244	1732187	455573	614526	165513	4949349	1850301	684377	210185	297844	898412	668920	1695659	349079	141866	256829	206092	809015	2364699	489600	942190	1823249	338089	342891	109261	454905
425	cysteinylglycine	Amino Acid	Glutathione Metabolism	35637	LC/MS Pos Early	2132	179.048	439498	19246-18-5	C01419	HMDB00078	1803429	1679283	909909	2652258	1406781	1.60553e+06	964624	1280332	562700	1532132	657218	2621498	908323	1.00541e+06	952597		661871	428767	1.70791e+06	1235563	1301071	1491183	2686603	1050505	1.7662e+06	1293212	2205949	2228135	1250164	1280953	1.59341e+06	869333	2720937	2100515	1835280	1543726	1237568	3014144
437	gamma-glutamylglutamate	Peptide	Gamma-glutamyl Amino Acid	36738	LC/MS Pos Early	1775	277.103	92865	1116-22-9	C05282	HMDB11737	377488	168085	425680	420049	449569	243575	400932	309328	89289	298323	250906	289714	284076	327939	149398	343993	327818	136487	294804	251965	100189	866604	1121952	293851	510412	152045	510800	211559	483862		422123	302189	344072	431035	515377	374886	407525	352365
446	gamma-glutamylphenylalanine	Peptide	Gamma-glutamyl Amino Acid	33422	LC/MS Pos Early	2992	295.129	111299	7432-24-8		HMDB00594	845026	342657	396736	431587	518713	568147	457686	437126	160075	159290	445375	446816	294117	365506	380837	381985	193353	347096	438099	329315	255977	599817	447840	347507	251510	284614	278843	319697	384340		384028	327203	253645	379374	365213	532355	386875	408854
449	gamma-glutamyltyrosine	Peptide	Gamma-glutamyl Amino Acid	2734	LC/MS Pos Early	2508	311.124	94340	7432-23-7		HMDB11741	1337284	563311	722559	565289	1107979	689412	613515	755598		437470	508568	730372	608595	677575	384407	504916	516340	360720	588410	693969	172644	944661	500040	437195	711034	389840	433054	679850	706155	298815	556158	796779	435645	363596	725340	1048619	409239	660835
1032	N-acetylglucosamine/N-acetylgalactosamine	Carbohydrate	Aminosugar Metabolism	46539	LC/MS Pos Early	715	222.097					691764	975226	890732	1.00735e+06	957715	655097	496523		480423	877504	1142153	804654	570634	867975	648459	725970	388238	769784	639376	709619	440831	703665	670032	825560	868761	500792	726910	675019	1130592	437987	779078	773076	436175	711578	743054	710019	831944	985970
1196	3-methylglutarate/2-methylglutarate	Lipid	Fatty Acid, Dicarboxylate	54676	LC/MS Polar	2832	145.051					201512	206166		77107	187545	270789	353665	185514	191904	311704	170701	323928	340390	214212	307978	93609	157895	393707	183421	442213	667897	341533	196382	410049	380308	133104	316012	347886	141161	341115	188940	225006	254635	220563	301714	283545	264242	235450
1312	oleoylcarnitine (C18)	Lipid	Fatty Acid Metabolism(Acyl Carnitine)	35160	LC/MS Pos Late	1423	426.358	6441392;53477789	38677-66-6		HMDB05065	647922	1140516	669999	1299033	456742	642896	314491	477816	407756	1273524	813574	859025	654210	366447	1612127	419231	527017	285881	664423	530238	943282	486975	842807	656960		425202	1278341	694509	878513	1507920	299276	341857	639340	289436	532235	190147	857655	491907
1314	myristoleoylcarnitine*	Lipid	Fatty Acid Metabolism(Acyl Carnitine)	48182	LC/MS Pos Late	1316	370.295		889848-55-9			463040	1277133	1011873	2040041	415716	668251	340478	449188	614025	3238510	990335	1098627	834191	850324	4136895	468352	292392	410864	915903	313155	750540	374043	665288	1001267		512424	1893506	976413	1025410	3713408	328195	380705	550297	364001	1287785	89740	878620	400008
1315	suberoylcarnitine	Lipid	Fatty Acid Metabolism(Acyl Carnitine)	52990	LC/MS Pos Early	2964	318.191					763634	571338	529505	376619	371294	580340	103810	137825	1179256	926956	459868	309624	143156	1089892	2074658	911727	190091	631442	187928		537423	716869	671121	1444456	257542	358251	1178287	410086	389233	770833	516883	278036	255072	224701	131309	388086	788848	243113
1462	oleoyl ethanolamide	Lipid	Endocannabinoid	38102	LC/MS Neg	6400	324.291	5283454	11-58-0;111-58-0		HMDB02088	328481	688630	405817	447658	1104450	705249	464890	567899	403600	683589	698919	378797	502552	535111	790928	346016	322015	245360	378196	364143	614943	342076	553646	641914	263347	392055	693869	388801	745594	825784	389732	232750	399264	556878		267998	612167	390409
1697	1-linolenoyl-GPC (18:3)*	Lipid	Lysolipid	45951	LC/MS Pos Late	1422	518.324					1592885	1178761	797343	1932375	1072500	799186	385985	893014	422713	970407	917473	1082467	584793	453535	1173319	1572051	1339022	503347	934715	1706352	1492487	1608057	621448		278340	278998	953393	2.08775e+06	824611	318208	379596	1011879	1369963	1475437	1624974	273827	718896	1214304
1720	1-palmitoyl-GPE (16:0)	Lipid	Lysolipid	35631	LC/MS Pos Late	1544	454.293	9547069			HMDB11503	1714106	1234958	1213869	1586767	1422196	1463584	841755	1022305	332580	1159061	990003	966638	969701	816912	1183283	1085963	2117750	843371	1307968	1497763	1.63732e+06	804828	1628862		694390	1019930	2105338	2420229	1633183	837281	445512	949888	1.8604e+06	1394689	1447141	635619	1560006	1433332
1748	1-oleoyl-GPI (18:1)*	Lipid	Lysolipid	36602	LC/MS Neg	5599	597.304					2133217	1544709	1.94212e+06	4139959	3001805	1335029	1.67738e+06	4099404	1112669	1885809		1451110	1301796	2445045	2796192	3.21297e+06	3450587	753653	2436788	2709905	4035966	2296541	2159050	1730620	5221946	1276791	3259943	4172462	906778	1031405	6062704	4864556	5210848	1763109	3759653	3595340	1.95567e+06	3.7899e+06
1811	1-(1-enyl-palmitoyl)-GPC (P-16:0)*	Lipid	Lysoplasmalogen	52474	LC/MS Pos Late	1547	480.345	10917802				1209455	1427827	1052018	1983465	1689851	1733832	861018	1105250	384782	1354181	1216975	1136599	1188659		1285396	1296232	1292398	953611	1.34932e+06	1355948	1669087	802560	1278041	539710	940789	1147979	1549837	1506271	1218417	970185	702787	976733	1778721	3811421	1433692	816930	823051	1276123
1892	N-stearoyl-sphingosine (d18:1/18:0)*	Lipid	Sphingolipid Metabolism	54979	LC/MS Pos Late	3392	566.551	5283565	104404-17-3		HMDB04950	1334907	870831	1215016	1365427	1072939	715244	525138	700699	477762	1158494	699298	630308	791898	792017	1137221	1093551	723230	1148119	966507	684190	2104260	849842	2672913	1380869	644883	772223	1886576	919477	2410634	2172683		536254	1101360	1336914	553666	790687	698489	913638
2014	5alpha-pregnan-3beta,20alpha-diol monosulfate (2)	Lipid	Steroid	37200	LC/MS Neg	5060	399.221					520230	92529	136082	82197	300853	608490	227029	221425		48106	293317	232637	270936	785657	144561	229757	187823	176493	116810	208521	112882	241970	445157	114049	161059	807724	119576	196839	474976	101708	591526	162553	754177	236521	170647	345952	142262	74468
2017	5alpha-pregnan-3beta,20alpha-diol disulfate	Lipid	Steroid	37198	LC/MS Neg	3962	239.085					1.99318e+06	210531	239713	276996	581660	1197835	407984	427833		95779	896406	621074	617351	997182	297251	520796	338598	364102	219161	755004	353220	1412552	1257291	319191	304617	1.99892e+06	486650	707160	1729249	397186	1184080	461324	1454482	337898	322310	996803	485777	320057
2041	16a-hydroxy DHEA 3-sulfate	Lipid	Steroid	38168	LC/MS Neg	4240	383.153					26263404	678844	540760	1010737	3138282	2.91304e+06	705645	352769		744766	4525535	3591498	1634014	2388940	278531	1459223	485908	1164191	1702274	2588051	1915330	3054745	7720347	619577	1205448	3.05208e+06	2427969	7346412	4577408	124733	913669	9384028	2747372	1404645	1067254	1537395	7766677	2353445
2043	epiandrosterone sulfate	Lipid	Steroid	33973	LC/MS Neg	4855	369.174		22229-22-7	C07635	HMDB00365	2636010	1121286	2204420	3.61436e+06	6880573	8944380	2494206	1248707	256245	1604110	8972215	10347332	3956802	7.31555e+06	906731	1970354	2438667	3350580	4566813	5698487	4436374	1237130	15398629	824076	2299901	8252068	1202269	5397998	8.26531e+06	668492	4786560	3.31716e+06	9172010	1179214	184738	6842569		2633236
2133	deoxycholate	Lipid	Secondary Bile Acid Metabolism	1114	LC/MS Neg	5294	391.285	222528	83-44-3	C04483	HMDB00626	12766251	2658340	573929	594281	3393763	6037924	4060314		1765806	3445477	1825412	4.54954e+06	3.65341e+06	2258567	2328585	1048317	2.05185e+06	856394	2417649	10094180	1264827	1649743	6383994	4103915	1620258	1.49318e+06	1.78076e+06	995663	5758683	1.47715e+06	11291629	2.03346e+06	1.04174e+06	5158246	2518753	1209407	1566168	1442609
2136	taurodeoxycholate	Lipid	Secondary Bile Acid Metabolism	12261	LC/MS Neg	5257.4	498.289	2733768	207737-97-1	C05463	HMDB00896	2068659	817224	362152	84004.8	911697	755603	267230	26062	781512	4.28554e+06	228565	148388	101426	116530	73321		28984.1	611511	310503	303075	3186680	186893	2919763	474553	240443	356825	145115	53009	114680	493273	121617	96359	275470	285901	324392	218484	193635	735807
2169	glycodeoxycholate sulfate	Lipid	Secondary Bile Acid Metabolism	52975	LC/MS Neg	4875	263.628					4389448	1111521	424879		640651	1530606	1798640	397769	1.56118e+06	1052709	638865	632584	578145	301024	1534400	374982	504048	3149711	1570203	758128	1758284	1034025	1396086	593342	177341	1139996	613268	341490	870895	628947	10588078	417510	541305	768585	455778	685432	1162072	1222535
2769	N6-carbamoylthreonyladenosine	Nucleotide	Purine Metabolism, Adenine containing	35157	LC/MS Neg	2164	411.127	161466	24719-82-2		HMDB41623	76858	167496	114189	136493	136317	124095	116512	48097	60511	77080	173995	154483	88210	101914	139054	105605	97311	102542	92994	89681	98619	104383	107793	101581	69427	112675	165840	119023	98591	129676	84976	111810	100701	73327	122155		90084	116075
2835	3-ureidopropionate	Nucleotide	Pyrimidine Metabolism, Uracil containing	3155	LC/MS Pos Early	875	133.061	111	462-88-4	C02642	HMDB00026	218850	245188	125868	187282	450258	434202	271791	430266	255518	147046	305060	532498	213150	360282	157440	190397	199676	633732	312278		220181	163515	129262	441901	201251	217454	181960	222668	152674	448547	254379	274046	187563	431173	185803	431303	135163	263176
2864	5,6-dihydrothymine	Nucleotide	Pyrimidine Metabolism, Thymine containing	1418	LC/MS Neg	1637.8	127.051	93556	696-04-8	C00906	HMDB00079	141904	121381	161135	160630	111894	181947	157661	137700	78611	127947	163793	143800	126960	229623	125197	115956	106350	142175	152081	110073	72690	95888	135841	94719	129405	108680	145951	85507	168522	85336		90600	100517	106431	164678	111020	151308	100683
2927	gamma-tocopherol/beta-tocopherol	Cofactors and Vitamins	Tocopherol Metabolism	52473	LC/MS Pos Late	2384	416.364					3.31384e+06	2698112	813112	2536904	1351224	1.0409e+06	1158054	435643	1.78967e+06	4081237	1.87175e+06	3.24165e+06	1162697	393645	1140472	1581002	2144864		2484120	1861328	171812	2926377	1880230	461666	1685328	499495	977141	1.73225e+06	4125078	1357219	2119335	106274	661723	465757	3742870	2122195	502264	1714462
3025	4-vinylphenol sulfate	Xenobiotics	Benzoate Metabolism	36098	LC/MS Neg	3320	199.007	6426766	2628-17-3	C05627	HMDB04072	1.50108e+06	10548631	742837	832280	5876166	3263623	2274795	1323269	887671	6792143	287001	3249364	793736	879491	883651	3672827	3020680	6135836	551973	568649		1309921	1388945	1120406	17486368	1002177	906284	622757	994075	829299	31453494	662651	4868841	245613	424805	805907	1313174	9472404
3046	theobromine	Xenobiotics	Xanthine Metabolism	18392	LC/MS Pos Early	1600	181.072	5429	83-67-0	C07480	HMDB02825	128382296	8929132	209075616	89809776	119797552	15647258	7.45674e+06	658260	3129778	99914432	93422464	33722068	83974696	294440	1969436	64093112	46901472	3903126	2074917	55273752	47106	176221168	45040160	225101776	27944892	6689539	515167264	403124	3860357	151633024	30677100	22001466	12023570		70050376	78801760	8970852	46118400
3159	2,3-dihydroxyisovalerate	Xenobiotics	Food Component/Plant	38276	LC/MS Polar	1050	133.051	677	1756-18-9	C04039	HMDB12141	453833	174381	181310	362909	209853	277974	185874	303770	205098	184230	134339	235493	212816	182980	300654	91099	97237	300917	118798	492286	120556	89069	206697	72375	169524	260149	391833	147942		74933	372923	282763	110922	122094	146931	377604	191711	108088
3385	4-allylphenol sulfate	Xenobiotics	Food Component/Plant	37181	LC/MS Neg	3805	213.023					375839	5747166	245597	730955	289124	73246	683838	1992109	603840	900321		135079	629944	837210	1376540	1922043	1487045	6250468	5989629	131068	131723	259995	713420	52379	1055183	235872	201253	2291007	273406	536787	138634	10115708	375834	1128369	219599	68461	652566	218701
47	carboxyethyl-GABA	Amino Acid	Glutamate Metabolism	40007	LC/MS Pos Early	2085	176.092	2572	4386-03-02		HMDB02201	210934	225087	177964		161423	171579	283957	385399	151961	250864	193722	168950	226056	207552	274442		163126	190945	144035	191813	219461	251982	134848	202900	209198	158728	209041	216281	66553	215449	152283	184464	102905	95865	264798	131943	177037	359262
64	N-acetyl-1-methylhistidine*	Amino Acid	Histidine Metabolism	43255	LC/MS Pos Early	2100	212.103					196857	151818	162710	628334	440857	668841	133872	131059	141356		139393	95016	110394	119102	596345	275319	163806	233167	209587	146923	92740		922185	135924	340443	141920	513663	136351	184668	256801	149886	126053	139444	658513	281645	84352	335289	267739
88	2-aminoadipate	Amino Acid	Lysine Metabolism	6146	LC/MS Polar	3500	160.061	469	542-32-5;1118-90-7	C00956	HMDB00510	278288	122503	192637	229488	456203	424995	287944	396292	198052	147345	260695	187602	171833	232701		306621	131862	482202	195417	65810	198560	232698	318418	418958	223160		155724	208835	184235	378990	260938	323831	226773	374860	204075	411490	171016	161199
114	phenyllactate (PLA)	Amino Acid	Phenylalanine and Tyrosine Metabolism	22130	LC/MS Neg	2208	165.056	3848	828-01-3	C05607	HMDB00779	903344	457453	565603	715139	588908	594369	765480	662995		446980	556443	688657	364547	406745	539665	742525	459575	629742	636234	722540	339981	643554	859711		462272	322703	485402	561412	399132	430668	513578	565754	549206	539536	501482	940821	492052	501143
197	2-hydroxyphenylacetate	Amino Acid	Phenylalanine and Tyrosine Metabolism	1432	LC/MS Polar	858.6	151.04	11970	614-75-5	C05852	HMDB00669	570047	551837	328873	293968	891057	787794	405089	519936	319425		630881	531257	276565	431650	503258	791625	546927	529938	349095	621880	595473	333955	604395	848023	558368	771130	565362	336481	399496	505394	656487	549806	436276	352490	543369	800909		506624
236	xanthurenate	Amino Acid	Tryptophan Metabolism	15679	LC/MS Pos Early	2236	206.045	5699	59-007	C02470	HMDB00881	303437	167871		200950	407101	170570	140003	86268	171338	133112	201818	281456	160559	107043	75202	176496	234902	154179	178704	62581	107798	57177	256928	273331	129271	97556	52706	138591	168632	543168	31843	87968	124644	204729	146428	256991		106515
315	alpha-hydroxyisocaproate	Amino Acid	Leucine, Isoleucine and Valine Metabolism	22132	LC/MS Neg	1840	131.071	83697	10303-64-7	C03264	HMDB00746	476612	359039	318254	392234	372370	829459	457803	220184	271977	414268	661009	570453	192399	363943	255836	353237	181765	451458	312244		403671	316479	433175	392323	276081	385043	383871	423011	455279	410338	353091		566049	295520	273751	502945	199810	335791
420	glutathione, oxidized (GSSG)	Amino Acid	Glutathione Metabolism	27727	LC/MS Pos Early	2667	613.159	65359	103239-24-3	C00127	HMDB03337	255060	332419	195465	182214	67771	249842	323003	223480	120738	185180	613459	311423	80719	577501	461918	175472		636381	249185	550848	102060	396868	353456	181242	341313		373461	680407	324097	343042	63871	153985	370742	402746	233032	189844	78826	390700
707	prolylglycine	Peptide	Dipeptide	40703	LC/MS Pos Early	2136	173.092	7408076;6426709	2578-57-6			1791724	907494	1022712	2210554	1599051	1.28544e+06	1.52471e+06	1313753		1277038	1.37203e+06	1711424	1340370	987091	2132390	1046839	1173787	942814	1677339	1128130	909755	1575717	1439820	330892	483570	850917	1229119	1536600	3574509		997070	1020458	1848435	1338460	1597172	841844	1419844	1874482
1215	tetradecanedioate (C14)	Lipid	Fatty Acid, Dicarboxylate	35669	LC/MS Neg	4000	257.176	13185	821-38-5		HMDB00872	350330	861954	228783	270742	525510	328138	294832	199371	743119	1090695	591953	211233	247291	276855	6168195	484965	211591	399522	64832	50959	403509	624375	371777	9547568	175134	394598	505465	302409	247487	852122	607475	455595	263474	260677		140828	508240
1290	N-palmitoylglycine	Lipid	Fatty Acid Metabolism(Acyl Glycine)	42092	LC/MS Neg	5580	312.254	151008	2441-41-0			133096	308788	202702	216527	376117	352630	293302	217529	113251	272582	330356	221734	172209	291716	172579	242002	201626	172627	162179	181483	164698	279891	248631	263468	224392	201815	280659	188008	267158	224802	259683	84146	223457	257604			186457	243329
1296	3-hydroxybutyrylcarnitine (1)	Lipid	Fatty Acid Metabolism(Acyl Carnitine)	43264	LC/MS Pos Early	2400	248.149	53481617			HMDB13127	977643	3730763	2.02417e+06	1065690	1197788	7428818	1992157	1779180	3.62462e+06	5570549	3423219	2085946	1531757	3354670	6961074	1497689	345586	5970219	648639		17300032	2619944	2058897	14190399	726360	5364467	3636403	644034	3012793	9611949	1272632	1212845	510813	522995	1581299	1213190	5021818
1773	1-linoleoyl-GPG (18:2)*	Lipid	Lysolipid	54885	LC/MS Neg	5516	507.273					329259	355301	264677	205011	324898	142939	206039	207913	71028	246331	178346	246695	158912	300281	169946	202246	278905	65607	106686	180599		376576	159024	155424	352821	137723	207417	315096	268450	107248	442712	130520	113138	168688	236739	325684		342818
2011	5alpha-pregnan-3beta,20beta-diol monosulfate (1)	Lipid	Steroid	37196	LC/MS Neg	5180	399.221					303065	52224	100502	143103	257065	343298	138478	98680		69893	216698	176140	191952	382999	127083	264861	180557	58581	105929	335886	162802	281483	346496		60106	510120	102094	359678	584297	59621	253408	106683	641837	126940	105182	268688	107307	74019
2052	4-androsten-3alpha,17alpha-diol monosulfate (3)	Lipid	Steroid	37209	LC/MS Neg	5180	369.174					1.83953e+06	340332	617687	1181819	1735648	2499109	457684		175044	870134	2.63243e+06	2641835	1190501	1178388	396917	964479	853156	679538	1087014	2664720	1.43179e+06	819574	3033523	489891	1107261	1.88171e+06	1179919	2.02232e+06	2710025	296840	1115564	1662753	1762479	450981		2202353	596863	1294733
2071	5alpha-androstan-3beta,17beta-diol disulfate	Lipid	Steroid	37190	LC/MS Neg	3880	225.07	242332	571-20-0	C12525	HMDB00493	2.02445e+06	63657	349911	949805	2286614	2.8995e+06	238683	151229		177718	2561727	2336122	765383	697317	79523	223372	294114	625563	914428	1248268	628485	368001	6581760	89061	345323	4904099	196002	1217663	3257994	64941	698668	442714	2155693	40685		4824098	108671	1272691
2128	glycochenodeoxycholate glucuronide (1)	Lipid	Primary Bile Acid Metabolism	52983	LC/MS Neg	4806	311.666					2703200	456312	149234	131745	272366	337096	219562	321532	168448	321581	97692	86480	140760	71902	315492		2688917	223508	139977	1037884	527252	458934	906476	102032		706871	745745	258778	716371	282094	4778365	482268	507876	349710	179012	411058	211416	651214
2143	taurolithocholate 3-sulfate	Lipid	Secondary Bile Acid Metabolism	36850	LC/MS Neg	5026.7	280.622	440071	64936-83-0	C03642	HMDB02580	1096207	5410292	981103	1898020	613198	2167354	754522	1206099	1342029	777844	1125836	2199921	1168158	1511366	2806683	182977		15910839	5091025	262660	745779	183839	553310	3475830	231041	4051844	161816		176856	2903528	3261335	374428	1067071	924679	147132	1202272	1.02047e+06	963437
2153	hyocholate	Lipid	Secondary Bile Acid Metabolism	34093	LC/MS Neg	5046	407.28	92805	547-75-1	C17649	HMDB00760	539803	213348	227500	223465	134359	211324	463849	830613		216856	379730	564323	244256	290621	247938	103565	279678	129279	130516	627957		185942	55089	193805	84319	152291	643289	422976	141666	1157131	273324	211552	105798	253611	570763	258894	230399	586179
3024	4-ethylphenyl sulfate	Xenobiotics	Benzoate Metabolism	36099	LC/MS Neg	3580	201.023		123-07-9	C13637		923569	675816	192710	519998	305323	231201	269371	28574094	29306	251181	176542	387042	229891	90081	2348026	468497	63797	378487	987033	688771		71124	4278228	497977	125740	207552	1120683	17683	63455	138235	4254497	114610	263482		9983104	170195	67310	145907
3937	4-hydroxychlorothalonil	Xenobiotics	Chemical	48441	LC/MS Neg	4427	244.908	34217	28343-61-5			1027154	1080298	601345	422661	680844	763085	3893525	3147216	1829120	3057395	1502247	1330386	477110	646216	988602	995519	550269	1407977	1630371	469571			796280	1618287	1049617	1071799	7179810	1322776	1000115	1203833	482858	995251	1239071	1043654	820443	1027813	870766	914362
10	N-acetylserine	Amino Acid	Glycine, Serine and Threonine Metabolism	37076	LC/MS Pos Early	811	148.06	65249	97-14-3		HMDB02931	425347	684601		660335	1043348	724546	526895	577232	528383	422907	928843	480498	348302		742303	539449	510754	337662	422426	268175	735174	696668	621724	449449	717217	397551	1090501	769080		508778	435431	630737	535542	472369	1025710	420107	456887	704947
52	glutamate, gamma-methyl ester	Amino Acid	Glutamate Metabolism	33487	LC/MS Pos Early	2170	162.076	68662	1499-55-4			701875	785441	474791	545788		366602	675553	621139	176333	548783	779322	391170	321533	442059	314523	595540	710711	1020947	468349	731726	742911	606023		480219	562756	611343	516962	684271	695691	291973	565153	618452	604456		640918	632305	591154	443052
66	hydantoin-5-propionic acid	Amino Acid	Histidine Metabolism	40473	LC/MS Polar	2080	171.041	782	5624-26-0	C05565	HMDB01212	113853	70989	39012	62237	114605	138913	108779	110515	42355	64472	106433	89603	61277	134359	158240	58965	41893	108816	129734	38271	69442		106259	123744		34146	50442	43144	37786	277054	56703	43240	75361	80166	42047	84422	68090
382	N-alpha-acetylornithine	Amino Acid	Urea cycle; Arginine and Proline Metabolism	32984	LC/MS Pos Early	2000	175.108	439232	6205-08-09	C00437	HMDB03357	285466	380578	468220	230029	502087	226113	538717	522596	403410		524743	668878	532326	268143		269487	513141	687695	399194	354665	407064	368193		86512	298961	547007	321193	429925	206828	433834	473362	682200	320708	139631	429948	349552	184025	272730
1308	palmitoylcarnitine (C16)	Lipid	Fatty Acid Metabolism(Acyl Carnitine)	44681	LC/MS Pos Late	1425	400.342	461	6865-14-1	C02990	HMDB00222	654229	836703	564523	1063350	587957	484927		359861	312470	885219	601345	564956	503278	321785	868317	282332	321747	315920	576085	352331	662255	412248	835008	347627	210228	348196	1288076	676167	902551	904576		437709	862386	342880	406494		447490	475594
1320	pimeloylcarnitine/3-methyladipoylcarnitine	Lipid	Fatty Acid Metabolism(Acyl Carnitine)	53224	LC/MS Pos Early	2773	304.175					469744		476680	293891	274539	324822	538818	371992	312342	427135	233339	193411	80638	924976	634327	276893	156672	533359	270593		1156044	359176	277663	353520	213931	329484	346316	363327		389253	973733	1312682	183506	417214	398597	188524	300480	294520
1333	2-hydroxyoctanoate	Lipid	Fatty Acid, Monohydroxy	22036	LC/MS Neg	3736.8	159.103	94180	617-73-2		HMDB02264	882774	489293	539677	738845	421355	345308	439631	375099		550289	616705	995378	504181	472762	365265	237092	239732	467611		531601	335077	1159878	429388	437157	579335		621746	647876	323487	599095	759348	670652	389122	198518	826593	619615	242445	869568
1341	3-hydroxyoctanoate	Lipid	Fatty Acid, Monohydroxy	22001	LC/MS Neg	3446	159.103	26613	88930-08-9		HMDB01954	280317	763511	658284	401465	619125	587906	399476	660742	536510	1762423	1082316	709568	428518	765993	1387637	827617		1653467	264612	266379	507681	626473	273073	5613747		475005	826890	299366	280490	1321478	405498	543036	427806		799944	380071	387129	423416
1837	1-linoleoylglycerol (18:2)	Lipid	Monoacylglycerol	27447	LC/MS Neg	6477	279.233	5283469	2277-28-3			2746930	2219210	3969441	6091552	12330529	6275339		6178977	2430478	3801862	1738637	6058571	8723428	2422633	12349306	3477471	8777014		5747632	6903579	1574119	4946122	11980074	4654481	6651226	7103467	4701944	10875793	4651373	3760549	3631009	5906122	6.50473e+06	4.03382e+06	12432152	6908647		13015966
1927	sphinganine-1-phosphate	Lipid	Sphingolipid Metabolism	52605	LC/MS Pos Late	1431	382.272	520	19794-97-9		HMDB01383	318967	973211	287709	838793	365457	174930	304419	354629		567038	315781	337119	328394		466845	194131	359220	475120	522605	561512	506759	324517	781667	293506	335081	94796	896025	919179	531445	689373	265607	257400	610314	481610	322305		361233	552521
2047	4-androsten-3beta,17beta-diol monosulfate (1)	Lipid	Steroid	37211	LC/MS Neg	4500	369.174		521-17-5		HMDB03818	3395069	201771	331041	546217	1.92881e+06	1704787	377706	472344		196633	1.85931e+06	2195768	1207684	1209790	111903	379640	614542	541793	740061	1077681	1312187	392037	4413510		273790	1100429	586028	4.09986e+06	2867156	115154	763283	1.97545e+06	1733553	94841	152721	1744831		694273
3037	3-methoxycatechol sulfate (1)	Xenobiotics	Benzoate Metabolism	48763	LC/MS Neg	2163	218.997					372099	282952	618993	413745	2906555	548588	464156	215862	72840	306209	78454	169683	81997	290433	72329	304422	311637	59133		464076	39296	219294	491029		181921		192343	96399	219075	69112	126598	308175	35298	55457	23283	115127	92029	260058
3889	ectoine	Xenobiotics	Chemical	35651	LC/MS Pos Early	1980	143.082	126041	96702-03-3	C06231		673996	1412854	484658	1053658	343373	1754186	654772	499710	343102	499865	3119230	620672	229617	454846	1199589	319890	322730	1240782	1899031	458663		260844	333579		481956	276655	572267	456026	519184	387004	468610	873117		356178	1801270	447297	393312	1032462
1065	heptanoate (7:0)	Lipid	Medium Chain Fatty Acid	1644	LC/MS Neg	3670	129.092	8094	111-14-8	C17714	HMDB00666	527441	524525	577736	3077588		489008	361238	435017	340962	524154	344737	737313	313459	313146	974710	440327		722120	307313		789085	2935454	2859518	3078529	2900048	734431	3252983	3251566	398238	334447	562130	480663	3369710	3095191	3011672		3706536	3864935
1812	1-(1-enyl-palmitoyl)-GPE (P-16:0)*	Lipid	Lysoplasmalogen	39270	LC/MS Pos Late	1558	438.298					490440	1141045	409811	942593	794396	567382	276398	462876		802830	628092	414183	769008	717540	758402	198794	511179	481830	603062	773905	794057	335807	1145106		581601		1236057	1538505	893799	698826		704908	1203105	2136973	735624	488552	571117	982355
1929	glycosyl-N-stearoyl-sphingosine	Lipid	Sphingolipid Metabolism	52234	LC/MS Pos Late	3053	728.604					443062	521709	831511	943876	373292	420682	275670	377146	278714	451063	370026	374717	295976		502478	437699	364347	364969	392098	501594	558610	530802	652859	562074		209679	685376	433167	557966	572160		398547	571058	263319	401631		466685	342507
2837	N-acetyl-beta-alanine	Nucleotide	Pyrimidine Metabolism, Uracil containing	37432	LC/MS Neg	773	130.051	76406	3025-95-4	C01073		227277	187774	185393	389745	250741	303506	221397	379113	211959		278803	393878	345239	328973	216450		233440	315729	241450	116234	240280	332401		314772	239197	285115	318989	413000	207015	204609	236925	337580		200571	157595	122258	158463	317339
3369	tartarate	Xenobiotics	Food Component/Plant	15336	LC/MS Neg	615.3	149.009	444305	87-69-4;6106-24-7	C00898	HMDB00956	353669	450990	547435	709754	477515	638555	592744			374793	584607	462803		656379	344421	798625	527962	488657	442748	263273	906689	824186	588471	358027	1063703		589382	493356	440413	483185	645021	745503	395576	534696	617759	613583	822596	699137
3932	N-methylpipecolate	Xenobiotics	Chemical	47101	LC/MS Pos Early	1932	144.102	11862129;11286529	41447-17-0			181034	403329	1119613	941659		267524		314968	741057	129958	120430	187104	656174	608539	874927			948970	361631	172535	732155	274155	204302	510123	331723	163866	244480	1016908	112638	353396	236298	185985	465751	796515	179740	111977	738530	224052
352	cysteine sulfinic acid	Amino Acid	Methionine, Cysteine, SAM and Taurine Metabolism	37443	LC/MS Pos Early	597	154.017	109	207121-48-0	C00606	HMDB00996	35307		46070	61186	62545	65190	92959	33423	37789	92436	44973	30591	68990	38769	74067	159750	68522	63776	60179			61240	75304	117473	76931	47863		78869	71622	48129	57807	41665	55275	64091	147181		168456	39065
1326	acetoacetate	Lipid	Ketone Bodies	33963	LC/MS Pos Early	1062	103.039	96	3483-11-02	C00164	HMDB00060	435218	2208375	246168			2548516	317253	1238853	6677295	3.49865e+06	1685516	978973	1410871	974252	3424202	158383	637783	2678413	398664		19521572	510720	814885	27063004	426413	1.57574e+06	2787823	221654	1440477	14287903	708665		298015		656120	436089	8325883	187065
2154	glycohyocholate	Lipid	Secondary Bile Acid Metabolism	42574	LC/MS Neg	5020	464.302					151139	284213	309676	162485		92139	931440	710190	625755	833593	236439	105537	78468	128697	125726	122149	58644	310971	274903	69185	304513	148406	58309	127459		118146	379863	23179		297978		84168	66258		165414	286934	157406	277380
2820	uracil	Nucleotide	Pyrimidine Metabolism, Uracil containing	605	LC/MS Polar	1089.7	111.02	1174	66-22-8	C00106	HMDB00300	176915	133224	137499	164300	150600	149171	172221	208489	158597	170685	186726	93680	125637	132232		218299	143264	217905	192366	152398	135773	99711		167808	137857			144042	123787	267889	163446		252355	356198	119172	136189	155025	249836
2952	bilirubin (E,Z or Z,E)*	Cofactors and Vitamins	Hemoglobin and Porphyrin Metabolism	47886	LC/MS Pos Late	1270	585.271	5799469				218722	410321	403786	906660	220947	615221	84816	185453	246803	267059	950046	398548	280149	300501	276425		664698		242725	492507	316274	268157	306517	433326		334723	192689	216088	259825	199337		209054	261303	173561	251680		373810	220596
3349	S-allylcysteine	Xenobiotics	Food Component/Plant	43239	LC/MS Pos Early	2690	162.058	98280	21593-77-1			1924309	1405147	1500835	5630441	1593575	3363796	2403578	4205380	362495	1614206	143837	4513560	211381	96091	97192	79783	435145	1690925	1853733	33862076		550439	1251642	40800		2733537		3591401	2.67798e+06	1124228		1.53288e+06	2358410	409839	1174312	333787		525342
3925	succinimide	Xenobiotics	Chemical	41888	LC/MS Polar	2155	116.035	11439	123-56-8	C07273			206997	251567	331950		243140	148932	149592	199192	147203	243419	205356	133859		116562	224604	273105	99952	180595	161230	130069	130701	142234	139044		182879	100488	199592	200724	149131		153325	184825	150841	173921	138272	220954	138090
202	p-cresol-glucuronide*	Amino Acid	Phenylalanine and Tyrosine Metabolism	48841	LC/MS Neg	2420	283.082	154035	17680-99-8		HMDB11686		644818	49073	193592	69265	244151	379052	686541	328330		1225371	127633	437060	275720	895547		732854	298067	353131	289419	135614	202321	231871	1.70924e+06	397167	417781	238952		70692	914918		43681	165531	567320	211715	43777		768719
1765	1-arachidonoyl-GPA (20:4)	Lipid	Lysolipid	46325	LC/MS Neg	5499	457.236		799268-65-8			282886	122491		330924	295308	297655	170405	257156			185842	260290		340164	443638	265291	406556	310197	216404	257300	149048		423094	338232	305380	207322	391197	599005	388516	83819	219532	205147	452762	315088	478006	282001		404997
1825	glycerophosphoglycerol	Lipid	Glycerolipid Metabolism	48857	LC/MS Polar	2430	245.043	439964		C03274		239811	207968	106837	127824	77902		201651	137207		191071	125034	163942	130819	74370	243159		124255	62130	172679	129048	137122	104615	173014		149428		222985	444943	154160	196750	128490	83842	289489	129759	240152		102449	169015
2845	cytidine	Nucleotide	Pyrimidine Metabolism, Cytidine containing	514	LC/MS Neg	1325	242.078	6175	65-46-3	C00475	HMDB00089	56297	61061	93071	157484	103442	82793		43139		23025	102289	68280		46880	85037	71895	44543	67106	167255	73018	311486	73876	140106	86349	260010	113072	96939	203309	142570	83254			109681	89386	140679		109936	53612
2977	pyridoxal	Cofactors and Vitamins	Vitamin B6 Metabolism	1651	LC/MS Pos Early	2343	168.065	1050	65-22-5	C00250	HMDB01545	1229733	1795632	1336753		3.04883e+06	1631518	4043118	3279675	446918		1373500	1658850	1618299	1412179	2265587	1523089	1400539	1126563	1197447	1265124	3537432			1115905	1390876	2197400	8581747	1576259		1619245		1412843	1336633	1675124	1728515	1039416	3.56356e+06	2456332
2985	3-hydroxyhippurate	Xenobiotics	Benzoate Metabolism	39600	LC/MS Neg	1687	194.046	450268	1637-75-8		HMDB06116	192476	413695	297125	427795	614039	198224	269731	599103		169038		215969	79959	276207	77934		652358	197307	236724	222816	67807	277311	119148	44620	1704917		1116762	18609	133452	172890		2370409		690825	522385	60190	217506	199025
3305	methyl indole-3-acetate	Xenobiotics	Food Component/Plant	1584	LC/MS Pos Early	3339	190.086	74706	1912-33-0		HMDB29738	370180	204653	214644	228157	557230	559902		320593	276533		429548	695584	319840		434799		378219		207429		284540	525045	869852	589300	285433	316903	298521	504704	418553	632706	456969	152703	378064	290834	272336	207771	218158	262342
417	4-guanidinobutanoate	Amino Acid	Guanidino and Acetamido Metabolism	15681	LC/MS Pos Early	2320	146.092	500	463-003;463-00-3	C01035	HMDB03464	1299546	701439	523673		736158	1573060	1231789	1377850	429354		798248	1.89314e+06	596643	566260	722540	480752	679677	732366	461727	1359439	306335			632308	1537281	530248	1156102	8611836		601134		425946	852127		1226203	445915	473719	1380806
451	gamma-glutamyl-2-aminobutyrate	Peptide	Gamma-glutamyl Amino Acid	37092	LC/MS Pos Early	2380	233.113					166217	261560	238521	445662		416719	438156	276772	291486	149710	307281		462767	332969	370051			450743	234741	169083	462740	140775	256345	228632		287704	254613	179197	254857	341154	225153	234867		147946	401242		283282	217095
1219	docosadioate	Lipid	Fatty Acid, Dicarboxylate	39837	LC/MS Neg	5291.8	369.301	244872	505-56-6			949433	236483		221416	393353	239173		305331	132866	211255	519874	305121	488327	410838	357728		674928	159392		957214	50757	208338	292035		218109		195683	442801	138307	179883	391566	859212	633212		614111	177216	120340	1335587
2076	andro steroid monosulfate (1)*	Lipid	Steroid	32827	LC/MS Neg	3871	383.153			C04555	HMDB02759	1639767	49316		46219	292906	198809	52796			70566	306772	277007	111836	176073		122239		120570	192861	193216	150830	300127	921934		41144	241523	320651	755257	217024		61778	818922	211273	115459	73121	89793	560382	185159
2749	adenosine 3',5'-cyclic monophosphate (cAMP)	Nucleotide	Purine Metabolism, Adenine containing	2831	LC/MS Neg	1952.2	328.045	6076	60-92-4	C00575	HMDB00058	40316	88428	41180	48158	63499	52883	72055	67398		35448	105211	34349	64132	73838	111901		42715		36255	58586	49032	72385	29086	57151			116240	104115	26172	91946	74023		66689	71053	81345		41047	63354
3049	7-methylurate	Xenobiotics	Xanthine Metabolism	39598	LC/MS Pos Early	1321	183.051	69160	612-37-3			180075	48244	686775	705682	270048	89544	107398	79292		143863	227271	132664	82720		55733	185025		44533	78370	93677	60518	334365	108240	667205	55096	57099	1242178			547298	56494	142908	48750		174971	104263		107528
3331	piperine	Xenobiotics	Food Component/Plant	33935	LC/MS Pos Late	1168	286.144	638024	94-62-2	C03882	HMDB29377	3754547	609205	491207	2048719	2109883	6749691	5236687	292661	244449		6937853	693803	2543941	204207	509770		129745	3895280	4407581	570819	1730797		474489		1385496	256486		3206955	10305946	6954160		316394	123409		18992088	2661567	2235842	4933820
3418	eugenol sulfate	Xenobiotics	Food Component/Plant	48715	LC/MS Neg	3782	243.033	180632	95480-60-7			2.05034e+06	38690			113326	60427	104704	134702	135531		30389	78210	37784			368267	19168	383422	134193	34870	94365	57889	355203	108086	191176		118604	134663	97521	106542	228192	296401	60875	91560		128776	250010	93435
1793	1-(1-enyl-palmitoyl)-2-palmitoleoyl-GPC (P-16:0/16:1)*	Lipid	Plasmalogen	52713	LC/MS Pos Late	2218	716.559					488743	1301271	530981	952246	661714	618122	452852	408554		1116103	694328	775099	688521		883731	227656	322127	829322	884236	447764	1144078		747522				472232	633168	725001	1052674		416504	914118	1.04471e+06	593737		794663	872887
2876	nicotinamide riboside	Cofactors and Vitamins	Nicotinate and Nicotinamide Metabolism	33013	LC/MS Pos Early	2040	255.098	439924	1341-23-7	C03150	HMDB00855	327217	115290	268135		174097	317741	305292	266869	183088	475981	297900	267094	213930	247212	156857	271493	188050	286198	231278	212963				114502	103721	143833	167527		156297	148843	292297	184428			167594	96070	130520
3044	caffeine	Xenobiotics	Xanthine Metabolism	569	LC/MS Pos Early	2106	195.088	2519	58-08-2	C07481	HMDB01847	6086740	994352	4902886	2321860	7254403	3286987				1776188	2254285	3212987	2229418	855358	857276	1301219	1442298	827399	995206	1.80654e+06		12000238	1217482	2659520	1783177		16025193		741186	3.84429e+06	1546152		3275776	620982	5106699	3715464		1289598
3372	thymol sulfate	Xenobiotics	Food Component/Plant	36095	LC/MS Neg	4410	229.054		89-83-8	C09908	HMDB01878	2908139	205313	392953	1144772			1865035	2141133		2689714		4344677	556991	529488		89994	236877	935340	1.65969e+06	764367		53049	2477339	148320	198543		36570	1836046	178569	118883	110293	645522	74642	854018	218666		236778	186868
3844	2-aminophenol sulfate	Xenobiotics	Chemical	43266	LC/MS Neg	1677	188.002	181670			HMDB61116	452219	370144	131161	89962	149202	71859	844251	665721	41182	218904	93647	274469	300285	533566	462972	62465	1041209	82581	166982	1001881			67797		1327599	472530		108864	40480		905564		89969		132740	78734		167681
199	phenylacetylcarnitine	Amino Acid	Phenylalanine and Tyrosine Metabolism	48425	LC/MS Pos Early	3092	280.154		287108-21-8				810680		254141	162456	761866	466770	557335	363397		609116		290625		733330	73228	1352993	2113748	697456		223893	101913	162586	727921	286354	417009			496012	746974		241557	196620	815435	388043	67332	171268	141674
403	acisoga	Amino Acid	Polyamine Metabolism	43258	LC/MS Neg	2297	183.114	129397	106692-36-8				151180	97771	112286	88995	145956			71625	71771	120126	208507	41167		143494	36712	67498		68823	56284	50264	42649	125126	63647			224498	43927	143563		177993	31733	51216	265884	59273	46523		64549
1311	linoleoylcarnitine*	Lipid	Fatty Acid Metabolism(Acyl Carnitine)	46223	LC/MS Pos Late	1430	424.342	6450015	36816-10-1		HMDB06469	308677	660641	259795	354093	172223	324710				542599	439552	640877	442958	314341	794272		141914		331400	293314	67867	215225	283616	231551			550654	474224	390911	569291	126014		302942	75434	707476		269067	533052
1891	N-palmitoyl-sphinganine (d18:0/16:0)	Lipid	Sphingolipid Metabolism	52604	LC/MS Pos Late	3090	540.535	5283572	5966-29-0		HMDB11760	320258	237054	157084	324965	172986	84129	176544	300999		184700	149141	119406			128189		86297	161766	184503	110090	374064	175104	362036				384189	233282	385341	318357		90174	269460	133558	195600		84213	298566
2118	taurocholate	Lipid	Primary Bile Acid Metabolism	18497	LC/MS Neg	5150	514.284	6675	145-42-6	C05122	HMDB00036	666510	359339	365149	88177	235391	110105	167955	198458	330262	1.94297e+06	203660	47493		85644	46503			369051	138457		929127	115962	3209084	393970		218328	156933		345750	951219		97620	297906			249190	81312	544629
3055	3-methylxanthine	Xenobiotics	Xanthine Metabolism	32445	LC/MS Pos Early	1415	167.056	70639	1076-22-8	C16357	HMDB01886	1.72757e+06	72131	4054752	2.73638e+06	1604164	273825	98804		47001	1.59835e+06	2010432	678887	463170		32383	1.35752e+06	291611			625588		2879138	671393	6.02656e+06	358449	127269	12478603			5437433	436013	298307	131562		627704	951856		581790
3229	cinnamoylglycine	Xenobiotics	Food Component/Plant	38637	LC/MS Neg	3127	204.067	709625	16534-24-0		HMDB11621		281685	97118	495107	116907	593002	531590	401448	80171	662433	156752	343270	247895	268096	482047	299280		614873	368820	488470			207601	570460	295190	81367	27509			625611	323799		228016	518223	131905			77326
3341	quinate	Xenobiotics	Food Component/Plant	18335	LC/MS Polar	2432.9	191.056	6508	77-95-2	C00296	HMDB03072	412801	3689781	1961351	96081	469389	190490	535239	790322		399900		73800			199898	1817906	887891	1032866	2863073	280212	108996		76617		172512		171220	1388300	63463	38179912		650838	185698	600142	765364		1454629	1187931
3414	pyrraline	Xenobiotics	Food Component/Plant	48428	LC/MS Pos Early	2750	255.134		74509-14-1			360289	223898		126313	297576	125982	309899	466099	116522	398366	103273	84229	276311	318781			179672	212969		437400		97883			297946	101909	242658	68932		247710	722632	79960	93280		290324	98779	91378	247240
448	gamma-glutamyltryptophan	Peptide	Gamma-glutamyl Amino Acid	33947	LC/MS Pos Early	2975	334.14	3989307	66471-20-3		HMDB29160	138260	90916		91104	90315	151425	106275	101722			106675	114728	90914	91121		176549	52532	43278	78116	56019		152334		75650	76116			106002	69189	86428	106616		62327		106300	129116	80264	103688
981	galactonate	Carbohydrate	Fructose, Mannose and Galactose Metabolism	27719	LC/MS Polar	3085	195.051	128869	299-28-5	C00880	HMDB00565	3.21209e+06	3.64003e+06	4516766	876816	7095672	2689237	5626591	3040322		537197	6183042	2916377	893323		5381933	6565092	2384522	11209959	4065510	5423724			107136			224064	1308482	369203	1.87478e+06		2293240	339808	567950			4335615		3950385
2760	N6-methyladenosine	Nucleotide	Purine Metabolism, Adenine containing	37114	LC/MS Pos Early	2264	282.12	102175	1867-73-8		HMDB04044	65262	79769	108653	243601	119204	63184				63527	69833	87827		66995		75512			70357	75454		162361	184809	140920	205590		128219	134363	72298	77141	106407	50081	126462	78690		48556	90121	199846
2168	3b-hydroxy-5-cholenoic acid	Lipid	Secondary Bile Acid Metabolism	43507	LC/MS Neg	5205	373.275	92997	5255-17-4		HMDB00308	122700	208895	124712	78379		62071	103615	135754		66434	64050		168673	99208	82761	73139		75263	59641	71514	40280				117730	198313	96950	100572			532016	57749	50681	257092	113430			121687
3056	7-methylxanthine	Xenobiotics	Xanthine Metabolism	34390	LC/MS Pos Early	1350	167.056	68374	552-62-5	C16353	HMDB01991	2252625	147658	8508271	5111139	3841667	530567	201981			3598432	5019678	1.61953e+06	935913			3.42289e+06	577886			1184209		4847673	944283	10096604	493812	184634	20547600			8936989	443033	497670	341521		1331210	2432477		1835649
3445	3,4-methyleneheptanoate	Xenobiotics	Food Component/Plant	53026	LC/MS Neg	3807	141.092					112824	966019	335635	694291	204683	179250	632690	284551		130584	967119	1394401		580561	832404	109295			298910	266400				1048593			384637	827995	615573	359227	305510			182803	346969	278414	581146	1243193
1038	cis-aconitate	Energy	TCA Cycle	52304	LC/MS Pos Early	864	192.05	643757	585-84-2	C00417	HMDB00072		369100	579544	520936	744956	483772	197782	324944	219399		526285		233979	383356	572844	308877		460351	315167	465518	577770	463559		654262	609481		893925					230877		321870	444348		467646	427984
1687	2-palmitoleoyl-GPC* (16:1)*	Lipid	Lysolipid	47118	LC/MS Neg	5720	568.326					146189	304390	245051	157791	364515	433191				121464			355509	204192	596695	418125			116917	320491	566961			110482	243484	289061	91694	326418	202339		98421	263044		217437	200193		290074	227846
60	N-acetylhistidine	Amino Acid	Histidine Metabolism	33946	LC/MS Neg	900	196.073	75619	39145-52-3	C02997	HMDB32055		85601		54601	50892	82319	38144	63307		36417	88233	49747	48990		90298			85627	41320	67676			62534	55720			127138	62180		38248	104753	49921		46147	58131		92863	101597
261	N-acetylkynurenine (2)	Amino Acid	Tryptophan Metabolism	48757	LC/MS Pos Early	2364	251.103					154674	120394	59236		170509	140663	128170	112719	54862			100868	91719	106516		310737	175149		138998	99592					158591		124522	73163				68111	115140	208387	136092	76426	113975	158811
339	cystathionine	Amino Acid	Methionine, Cysteine, SAM and Taurine Metabolism	15705	LC/MS Pos Early	2270	223.075	439258	535-34-2	C02291	HMDB00099	295448			84457	252719		136133	102381		137975		101287	45842					75335	170589		82611	293496	177390		151351	44426	88659		162501	361097	94577	69600	151531	85535	263703	182018	227031
1923	sphingomyelin (d18:2/23:0, d18:1/23:1, d17:1/24:1)*	Lipid	Sphingolipid Metabolism	52435	LC/MS Pos Late	2845	799.669					652949	1282509	830409	1166319	888948	433213	610316		238980	962653		380961	899706		906147	524184	584938	261344	869565	418319	1304405	328222	558200					861456	586887				447004	450248				757281
2009	17alpha-hydroxypregnenolone sulfate	Lipid	Steroid	37482	LC/MS Neg	4800	411.185	152971	28901-70-4		HMDB00416	253921			69940		212134	36294			40011	75518	54697	142171	138228	48982	66879	99960		45527	73242	78318	142146	139304				82340	223846	199815			88902	69729			158543	103337	24059
2051	4-androsten-3alpha,17alpha-diol monosulfate (2)	Lipid	Steroid	37207	LC/MS Neg	4712	369.174					436574	64918	139270		417612	684092					333440	190537	199536	346070		236637	151541		169656	134729	119063		354465			389060	111328		416195	38286		181656	338057		78910	399338	245605	189268
2778	N6-succinyladenosine	Nucleotide	Purine Metabolism, Adenine containing	48130	LC/MS Neg	980	382.1		4542-23-8		HMDB00912		59779	41788	31298	54167	35206	47388			58406	64611	47529	31736		84583	53930	37004		67174		45638	335250	29750				95003	58165	20688	46183				46247	40986		49608	36685
2849	N4-acetylcytidine	Nucleotide	Pyrimidine Metabolism, Cytidine containing	35130	LC/MS Pos Early	1580	286.103	107461	3768-18-1		HMDB05923	228241		610304	273826	238235	97029	618689	241562			737048	541789		299778	324813	662286	312903	281430		252833		181103	384041	404697		65390	285746		430189			419973			623131	374768	258619
3057	5-acetylamino-6-amino-3-methyluracil	Xenobiotics	Xanthine Metabolism	34424	LC/MS Polar	1710	197.068	88299	19893-78-8	C16366	HMDB04400	364319	30975	1741874	1058035	3312316	818849				334426	804356	2530570	110846			520802	146245			197146		985663	148417	1.48902e+06	782896		5406896			2680433	46723	138482	1304859		2.00742e+06	436303		275857
3283	indolin-2-one	Xenobiotics	Food Component/Plant	43374	LC/MS Pos Early	2575	134.06	321710	59-48-3	C12312			153557		533150		305081		240658	170629		662614		464087	338433	254763		515848	358320	301569		126760			452878		215627	205549		201445	185325	200761	401410	180943	322377	150902		294976	321295
110	N-acetylphenylalanine	Amino Acid	Phenylalanine and Tyrosine Metabolism	33950	LC/MS Neg	2597	206.082	74839	2018-61-3	C03519	HMDB00512	122263	104224		138198	133475	135229			55341		93729	113158	64195	61391			49445	65507				64793	127783	99640	94972		83402	78646		67136	74805	131086		118689			85460	91579
372	homocitrulline	Amino Acid	Urea cycle; Arginine and Proline Metabolism	22138	LC/MS Pos Early	1908	190.119	65072	1190-49-4	C02427	HMDB00679	89512	72889	254737	233377	249704	257877		183216		152576	117707			247887		55743		165125	155161		67379				64459	67985	290903	142878	99175	182265		112652		165071	65122		189764
637	leucylglycine	Peptide	Dipeptide	40045	LC/MS Pos Early	2778	189.123	79070	686-50-0			102926		247704	197048	276108	182268	89287	175756		130477	166268	172041	125166	138281		91668	199966	131452	175475			78759	46766	139685		46372					105556	105468				53513		80963
3058	5-acetylamino-6-formylamino-3-methyluracil	Xenobiotics	Xanthine Metabolism	34401	LC/MS Polar	1424	225.063	108214	85438-96-6	C16365	HMDB11105	172791		1044787	485295	1022342	348858				95039	340925	1880412	59600			133017	132718			188076		492490	157207	357451	465773		4237732		55706	739825		108481	893329		311232	596641		79517
3198	N-acetylalliin	Xenobiotics	Food Component/Plant	45404	LC/MS Pos Early	1348	220.064					423331	86002	127443	1073925	682218	849409	254698	521762		88608		244855						149023	205570	3642912		67922	718327			478441		278795	384956	287790		200818	206797	152591	133806			59479
134	4-hydroxyphenylacetatoylcarnitine	Amino Acid	Phenylalanine and Tyrosine Metabolism	52932	LC/MS Pos Early	2730	296.149					75538	115046			304397	138492	97965	165795						191564	256164		677338	242238	101070		57284	249717	191699	43645	380241						474530	94179	64774		374384	103377	130886	94160
201	dopamine sulfate (2)	Amino Acid	Phenylalanine and Tyrosine Metabolism	48407	LC/MS Neg	1556.2	232.029					89356	91907	69511	39616			70650	79485		32455	54111				67901		72428			63996	28944	93416			88088		36365	51522		40414	50211	85945	28594		99913		28667	68799
1830	1-palmitoylglycerol (16:0)	Lipid	Monoacylglycerol	21127	LC/MS Neg	6400	255.233	14900	542-44-9		HMDB31074	4496760	2689167		8436946	14154168					7716925		4418325	5114556		7894554	7950477	8328735	6475757	4484061		7204276		15235166	12092693			3365237	4443716	8612940	5983607		5988520	8966295		2370103			5579862
2048	4-androsten-3beta,17beta-diol monosulfate (2)	Lipid	Steroid	37210	LC/MS Neg	4500	369.174					406054		236505		389744	304484				95918		192391	112477	369922		113338	83656	131900	97519		90095	262983	725449		118016			364303	692203		156216	260826	359861				206125	223414
3012	3-methyl catechol sulfate (1)	Xenobiotics	Benzoate Metabolism	46165	LC/MS Neg	2790	203.002					26508	27318		132803	32608		228080			27653	169460	295475	31843				55007	130204	39835		412036		711962			50990	503218	114378		150142	384620	858014	455120				37801	81756
3045	paraxanthine	Xenobiotics	Xanthine Metabolism	18254	LC/MS Neg	2279	179.058	4687	611-59-6	C13747	HMDB01860	383313		485455	283071	946997	296456				250489	130266	523931	174221			228632	166755		57048			486605		486136	171085		1229702	22165		547863	174338		296634		665248	359076		184388
3167	2-oxindole-3-acetate	Xenobiotics	Food Component/Plant	40479	LC/MS Pos Early	2378	192.065	3080590	2971-31-5					55937		316491	368927	72919	319074	312047			168421	890268	150909	113084	119280	226211	151931		148558				124068	151700		84916			81285		50387	280963	58072	83653	26434
187	3-(3-hydroxyphenyl)propionate	Amino Acid	Phenylalanine and Tyrosine Metabolism	35635	LC/MS Neg	1980	165.056	91	621-54-5	C11457	HMDB00375		639110	274656	386752	467703	275566	350248	418579		425940		311432		323446			665703			197340		461221			1277344		818417		154512	206081		2226062		593242	275740		289569	225908
273	isovalerate (C5)	Amino Acid	Leucine, Isoleucine and Valine Metabolism	44656	LC/MS Neg	1564	101.061	10430	503-74-2	C08262	HMDB00718	366929	835617	350926	677436	1980087		220844	513904	519219		692434			1244868			415178	806862			910274	1604260	564958	1046275	393627	224397		465180	603026							912755		348439
378	N-acetylproline	Amino Acid	Urea cycle; Arginine and Proline Metabolism	34387	LC/MS Pos Early	1695	158.081	322640	1074-79-9				148732	335274		252271	290198	307722	240945	304880	291267	556524	422131		209459	228553	268190		351504		310819		392168				315740		569824	249339	225606			196976				277129
1202	3-methyladipate	Lipid	Fatty Acid, Dicarboxylate	36749	LC/MS Polar	2865	159.066	12292	3058-01-03		HMDB00555		51607.9	58292	56320				120469		79823		81696	43262	81017	117756			198848	97295		310715	44626	50867	326719			50610	91719		177171		135803		64577			86542	47821
1840	1-arachidonylglycerol (20:4)	Lipid	Monoacylglycerol	34397	LC/MS Neg	6450	303.233	5282281	35474-99-8	C13857	HMDB11572				541825	1056377			478975		381317			277566		970102		588692		454129			276127	1305641	727519	510656	439400	517001	886150	569430		589591		816623	900695	603910	370904		998222
2061	5alpha-androstan-3alpha,17beta-diol monosulfate (1)	Lipid	Steroid	37186	LC/MS Neg	4925	371.19					261056		154115	184367	709507	921238				195984	547253	647766	288959	400339			240452		369958	257576	245710		1064192			671739		632679	1123506		153906		454578			429896		213229
1282	propionylglycine (C3)	Lipid	Fatty Acid Metabolism (also BCAA Metabolism)	31932	LC/MS Neg	960	130.051	98681	21709-90-0		HMDB00783	186679	87958	103792		216329	125464	135685	136711	144092		153960			69159	112596		71152	94167	169207	102230	146617									125376	94351	174987		80945		59316
3047	theophylline	Xenobiotics	Xanthine Metabolism	18394	LC/MS Neg	2356.9	179.058	2153	58-55-9	C07130	HMDB01889	777190		770951	289092	1354137	403124				312240	242079	730912	199159			471800	256595					936158		501605	386252		1.81382e+06			1226203	230389		383434		982879	230960		162006
3386	methyl glucopyranoside (alpha + beta)	Xenobiotics	Food Component/Plant	46144	LC/MS Neg	1070	193.072					132480	202132	58569	105287			86105			51607		110157	166199		189198	139357	88102	1438943	195818		61105	158452					434720	49379				289133		211294			93503	37452
252	indoleacetylglutamine	Amino Acid	Tryptophan Metabolism	42087	LC/MS Pos Early	2185	304.129	25200879			HMDB13240	127839			72240	104241			149555			38412		157933	69178		40448	97639			145516			313005		114999	87385	40810	61861			122881	86119	92969		158962	103425
1201	2-hydroxyadipate	Lipid	Fatty Acid, Dicarboxylate	31934	LC/MS Polar	3000	161.046	193530	18294-85-4	C02360	HMDB00321	121101			201384	335248	273537		211905	190214	204136		145697	179870		148534						276494	88654	255586		170010		1.00385e+06			346555		302706	196717	189942	297027
1477	linoleoyl ethanolamide	Lipid	Endocannabinoid	52608	LC/MS Neg	6150	322.275	5283446	68171-52-8		HMDB12252		279143	159739		442547	422197	194553	300624			435746		304504	381518	284615	284796				235305		273216		377735			248930	209839	143162	336144					276372			253745
3943	3-hydroxypyridine sulfate	Xenobiotics	Chemical	48448	LC/MS Neg	1595.5	173.987		1955-23-3			36269	87983	47710	53600	41272					34177		67137	56720					134266	47199	29556		38922	16031	98775	25005		181250			282043			271294	59818				39455
786	valylglycine	Peptide	Dipeptide	40475	LC/MS Pos Early	2444	175.108	136487	686-43-1		HMDB29127	794136	1427345	2929415		3122094	1856941		1.31786e+06			1103031	2345826	1101354	1436661	612411	1729548	1088713	541150	1399530		570733													483672		413880		2222213
1205	pimelate (heptanedioate)	Lipid	Fatty Acid, Dicarboxylate	15704	LC/MS Polar	2745	159.066	385	111-16-0	C02656	HMDB00857		14276.6	74573	59827				55612				46255			69218			42433.9	49386		46980.1		55715	321799			90942	53522		36464.3		47272	61849		49509		115225	128379
1210	azelate (nonanedioate; C9)	Lipid	Fatty Acid, Dicarboxylate	18362	LC/MS Neg	1276	187.098	2266	123-99-9	C08261	HMDB00784	251326			912492			190752			260250		148203			339596	212644					685068	901097	904786	1255718	947634		972574	955078					1.02521e+06	882493	921410		1234237	1213677
1849	1-palmitoleoylglycerol (16:1)*	Lipid	Monoacylglycerol	52431	LC/MS Neg	6094	253.217									1649347	461587							1137974		949280	625720	1351142		678641	240051	666642		2174229		602448	1381910		1261913	797458				308384	439778	546730	431096		934403
2022	pregnanediol-3-glucuronide	Lipid	Steroid	40708	LC/MS Neg	5145	495.296	123796	1852-49-9			253134			31368	135647	247168					50607		44906	207062		82410				137375	79438		191532			479814		107588	204631		235604	86595	483716	77819		161547
2069	5alpha-androstan-3beta,17alpha-diol disulfate	Lipid	Steroid	37187	LC/MS Neg	4215	225.07					60760		49420	287023	99550	903632					181162	174824		150910				290390	441579	48684	87979		272313		73529	1258071			112424		159301		135981			222651
3197	alliin	Xenobiotics	Food Component/Plant	41494	LC/MS Pos Early	1470	178.053	87310	556-27-4	C08265	HMDB33592	305139		514556	558304	393325	426317	945698	1047775		184584		1118119						1276371	704457	4255199		499254	188261			1785567		1018905		1299113		398806	786554
3941	1,2,3-benzenetriol sulfate (2)	Xenobiotics	Chemical	48762	LC/MS Neg	1709	204.981							267825	174840	1401664	265828	59738		69661	261704		41950				99563	234960			205071		247003	650103		183655		68683			30947		129666					45547	135244
2099	etiocholanolone glucuronide	Lipid	Steroid	47112	LC/MS Neg	4915	465.249		3602-09-03			257094			49320	203872	331763					159846			187929					78267	78083	67367		275829			232636		163553	122136		97076	144536	271325			239069		153361
2101	5alpha-androstan-3alpha,17beta-diol monosulfate (2)	Lipid	Steroid	37185	LC/MS Neg	5080	371.19					876328			225176	871532	1247403					315787	753650		127168		92504		68828	181980		196713		811272			2013420	91669					122008	1618072			1475555		447469
3039	methyl-4-hydroxybenzoate sulfate	Xenobiotics	Benzoate Metabolism	48429	LC/MS Neg	2873	230.997						188219			183126			74835		61551	329627	475232	59364					155425	82163			31050520	127635	44947	94723		129779		382684	25576		2320362		56551
108	6-oxopiperidine-2-carboxylic acid	Amino Acid	Lysine Metabolism	43231	LC/MS Neg	964.5	142.051	3014237	34622-39-4			257360	226179								155828	345770		110396	175569	76960	172349		282204	241124							239448			171025	279837		145442		157349	115258	186434
220	N-acetyltryptophan	Amino Acid	Tryptophan Metabolism	33959	LC/MS Neg	2630	245.093	700653	1218-34-4	C03137	HMDB13713	39576	72796		75437	64653	67949		45971				53340		63066		68239						58810	84376		56259								58638	75318		66325	45095	69978
1826	1-myristoylglycerol (14:0)	Lipid	Monoacylglycerol	35625	LC/MS Neg	6353.3	227.202	79050	75685-84-6	C01885	HMDB11561	535012	605100		735572	1709807					431112	330168						1488996		545875	1103621	782218		1371301				615777	1112780				657815	875158		375353			1035342
3617	hydroquinone sulfate	Xenobiotics	Drug	35322	LC/MS Neg	1395	188.986	161220	123-31-9	C00530	HMDB02434	23414		40789		83002		46487	104485				104482	34664	46556			163337			42509		61517		238594	79891		33734		167331		83952							64064
63	N-acetyl-3-methylhistidine*	Amino Acid	Histidine Metabolism	43256	LC/MS Pos Early	2056	212.103	193270	37841-04-6				112500		218330	82602	275224	61492				130451	64956			118242		59606	198910	162992											74377		104745		221949	178938		82850
113	phenylpyruvate	Amino Acid	Phenylalanine and Tyrosine Metabolism	566	LC/MS Neg	2517.6	163.04	997	156-06-9	C00166	HMDB00205	92348	82747		64492		124540	76049	76292			93624				75016		108191	94196				65247			76421							60603		127347		73882
203	tyramine O-sulfate	Amino Acid	Phenylalanine and Tyrosine Metabolism	48408	LC/MS Neg	1565	216.034	153005	30223-92-8		HMDB06409			267387	46767	94367	148215			258108			223731	177399	49806	44638		25505		173973						39819		48980								16622			37550
1343	3-hydroxysebacate	Lipid	Fatty Acid, Monohydroxy	31943	LC/MS Neg	1282	217.108	3017884	73141-46-5		HMDB00350		126935				121713			143244	288691	216047	142477			910040	110372		171968			109285	133289		3319072			189754			311858							231885
1480	chiro-inositol	Lipid	Inositol Metabolism	37112	LC/MS Polar	3191.2	225.062		643-12-9	C19891	HMDB34220			389523	327406			272458	461609				801323	61654	264410			416220	2052906				108782			426553		501468	100939			480898							130553
3052	3,7-dimethylurate	Xenobiotics	Xanthine Metabolism	34399	LC/MS Neg	1418.2	195.052	83126	13087-49-5	C16360	HMDB01982	82634		207814	85202	117345					58318	91020					39789						152576	25946	181030			416388			134230					16235	73099		55907
3184	betonicine	Xenobiotics	Food Component/Plant	38100	LC/MS Pos Early	1012	160.097	164642	515-25-3	C08269	HMDB29412	499534	730296			1016668	1049983	854546			1163734	230114														1902893	347201			1232376		8586248	269110					5764612	2168698
2032	corticosterone	Lipid	Steroid	5983	LC/MS Neg	5040	345.207	5753	50-22-6	C02140	HMDB01547		57031				257183	96071	34292		58477			91489		289634	53381						75945		74133			71371			84082
3051	1,7-dimethylurate	Xenobiotics	Xanthine Metabolism	34400	LC/MS Neg	1578.6	195.052	91611	33868-03-0	C16356	HMDB11103	74048		115969	39659	230536	86691						148918										106119		105654			365511			165496			47213		167905
2070	5alpha-androstan-3alpha,17beta-diol disulfate	Lipid	Steroid	37184	LC/MS Neg	4275	225.07					258612				114550	233494					124229	127740											168622			463890			87448				321909			330819		147238
2140	glycolithocholate	Lipid	Secondary Bile Acid Metabolism	31912	LC/MS Neg	5357.1	432.312	115245	474-74-8	C15557	HMDB00698	137156									481273	175583	188752							195718	181011				518860		385540					687943		169859	165437
2922	gamma-CEHC glucuronide*	Cofactors and Vitamins	Tocopherol Metabolism	42381	LC/MS Neg	2500	439.161					56137	25001		24195							31613	122010	32831		52131							134474	18978				57042				65982
2984	2-hydroxyhippurate (salicylurate)	Xenobiotics	Benzoate Metabolism	18281	LC/MS Neg	2184	194.046	10253	487-54-7	C07588	HMDB00840	222345	92070		23829			48714					41270					37247			126568		116317			64557								43922	86895
3348	acesulfame	Xenobiotics	Food Component/Plant	48569	LC/MS Neg	1581	161.987		55589-62-3									4157366	2252439			58091	1121591	84176	82347		153306				59108				62987	670486													3264918
2064	5alpha-androstan-3beta,17beta-diol monosulfate (2)	Lipid	Steroid	37192	LC/MS Neg	4685	371.19					155276				196062	163272						245547											576141					177150	235904				184647			201997
217	4-hydroxyphenylacetylglutamine	Amino Acid	Phenylalanine and Tyrosine Metabolism	55017	LC/MS Neg	1650	279.099												30074									123916					68747		71160	83690						58181				22465			36445
2018	5alpha-pregnan-3(alpha or beta),20beta-diol disulfate	Lipid	Steroid	46172	LC/MS Neg	4310	239.085	5127902				109173					83547														104917		196580	70983			144778			259350				174952
2147	tauroursodeoxycholate	Lipid	Secondary Bile Acid Metabolism	39378	LC/MS Neg	5025	498.289	9848818	14605-22-2		HMDB00874			89230		51367				110298	352334													104047				50280			118802					30321
3048	1-methylurate	Xenobiotics	Xanthine Metabolism	34395	LC/MS Pos Early	1461	183.051	69726	708-79-2	C16359	HMDB03099			121753		371599	80133						133402												126723			207510			229584					149987
119	4-hydroxyphenylacetate	Amino Acid	Phenylalanine and Tyrosine Metabolism	541	LC/MS Neg	1361.1	151.04	127	156-38-7	C00642	HMDB00020						129968						320243				133320	459489					282786								50711								212534
209	phenylacetylglutamate	Amino Acid	Phenylalanine and Tyrosine Metabolism	52925	LC/MS Pos Early	2357	266.102	11579826			HMDB59772								115349							122650		115139	74741	71040					202506
2107	pregnanolone/allopregnanolone sulfate	Lipid	Steroid	48394	LC/MS Neg	5160	397.205					79287																40347						35745					93759	114474				158971
2165	7-ketodeoxycholate	Lipid	Secondary Bile Acid Metabolism	31904	LC/MS Neg	4821	405.265	188292	911-40-0		HMDB00391								48615				75898								164479							95411		55008	79902
3942	2-methoxyresorcinol sulfate	Xenobiotics	Chemical	48445	LC/MS Neg	1863	218.997		1446269-78-8					43772	30152	135357												42494			98827			72878
392	N-acetylcitrulline	Amino Acid	Urea cycle; Arginine and Proline Metabolism	48434	LC/MS Neg	940	216.099	656979	33965-42-3	C15532	HMDB00856	70301			28743	84741	126914																	142019
2924	alpha-CEHC sulfate	Cofactors and Vitamins	Tocopherol Metabolism	47666	LC/MS Neg	3090	357.101								28633											36532												37973					259222	69630
2925	alpha-CEHC	Cofactors and Vitamins	Tocopherol Metabolism	48188	LC/MS Neg	4045	277.144	9943542	4072-32-6		HMDB01518							278023	77022																			235400					1292523	147931
3050	1,3-dimethylurate	Xenobiotics	Xanthine Metabolism	32391	LC/MS Neg	1671.4	195.052	70346	944-73-0		HMDB01857					81036							42290															74287			58285					35366
3054	1-methylxanthine	Xenobiotics	Xanthine Metabolism	34389	LC/MS Pos Early	1500	167.056	80220	6136-37-4	C16358	HMDB10738					518790																		25411	231805			901896			524473
3041	propyl 4-hydroxybenzoate sulfate	Xenobiotics	Benzoate Metabolism	48460	LC/MS Neg	3971	259.028		162338-10-5																								5716456							62118			113626
2923	alpha-CEHC glucuronide*	Cofactors and Vitamins	Tocopherol Metabolism	39346	LC/MS Neg	2616	453.177		477200-36-5																																		227750	29509
3503	2-hydroxyacetaminophen sulfate*	Xenobiotics	Drug	33173	LC/MS Neg	1674	246.008											315342			345613
3504	2-methoxyacetaminophen sulfate*	Xenobiotics	Drug	47031	LC/MS Neg	1949	260.023											96912			170022
3507	4-acetaminophen sulfate	Xenobiotics	Drug	37475	LC/MS Neg	1792	230.013	83939	10066-90-7;32113-41-0	C06804	HMDB59911							836949			2210732
3509	4-acetamidophenol	Xenobiotics	Drug	12032	LC/MS Pos Early	1750	152.071	1983	103-90-2	C06804	HMDB01859							9916112			28340524
3510	4-acetamidophenylglucuronide	Xenobiotics	Drug	15736	LC/MS Neg	1400	326.088	83944	120595-80-4		HMDB10316							304211			594159
3515	2-hydroxyibuprofen	Xenobiotics	Drug	43330	LC/MS Neg	3462	221.118		51146-55-5														9811370								262259
3771	Cetirizine	Xenobiotics	Drug	54745	LC/MS Pos Late	1052	389.163	2678	83881-51-0	C07778,D07662	HMDB05032																																2283760						2.04062e+06
3415	umbelliferone sulfate	Xenobiotics	Food Component/Plant	48674	LC/MS Neg	2442.8	240.981	129659	69526-88-1																																			100713
3506	3-(N-acetyl-L-cystein-S-yl) acetaminophen	Xenobiotics	Drug	45721	LC/MS Neg	2094	311.071	83967	52372-86-8												33139
3511	2-methoxyacetaminophen glucuronide*	Xenobiotics	Drug	33161	LC/MS Neg	1633	356.099														37434
3513	ibuprofen acyl glucuronide	Xenobiotics	Drug	38366	LC/MS Neg	4976	381.156	163959	115075-59-7														17025268
3514	ibuprofen	Xenobiotics	Drug	17799	LC/MS Neg	4925	205.123	3672	15687-27-1	D00126	HMDB01925												499758208
3517	carboxyibuprofen	Xenobiotics	Drug	43333	LC/MS Neg	1920	235.098	10444113	15935-54-3														6921933
3583	desmethylnaproxen sulfate	Xenobiotics	Drug	46106	LC/MS Neg	2276	295.028	184679																			167546
3605	fluoxetine	Xenobiotics	Drug	44619	LC/MS Pos Late	1025	310.141	3386	59333-67-4	D00326																									1628426
3612	lamotrigine	Xenobiotics	Drug	54762	LC/MS Pos Early	3379	256.015	3878		D00354	HMDB14695,HMDB05043																																468306816
3635	lidocaine	Xenobiotics	Drug	35661	LC/MS Pos Early	3250	235.18	3676	137-58-6	D00358	HMDB14426																											256876976
3654	naproxen	Xenobiotics	Drug	12122	LC/MS Neg	4155	229.087	156391	22204-53-1	C01517	HMDB01923																1652224
3662	norfluoxetine	Xenobiotics	Drug	37252	LC/MS Pos Late	1008	296.126	4541	83891-03-6																										226499
3665	omeprazole	Xenobiotics	Drug	38600	LC/MS Neg	4673	344.107	4594	73590-58-6	C07324	HMDB01913
	X - 01911			46459	LC/MS Neg	3991	462.178					254930	35096	117329	237722	301277	473872	522057	288421			927199	69625	139039	34634	95610		57334	416132	322809	117378			26546		171794			522909	1121765	728038					1307617	343725	194173	221180
	X - 02249			46500	LC/MS Neg	4012	267.124					9421151	7.90152e+06	11167972	10406566	7361408	7946719	9244050	11143999	4533193	9094230	7841841	16490039	6144680	8427074	8774458	3.83777e+06	6236995	6.8482e+06	7027230	8535478	70340088	9980914	9753206	5166025	5282088	4898429	5418020	4880823	5719928	10873732	3997953	11177708	1.96916e+06	12994190	10316550	6374559	3231912	4930093
	X - 02269			46497	LC/MS Neg	1525.4	255.088					137133	180026	729822	483796	185013	399095	1.77396e+06	1758417	1362118	1986603	143034	609643	252402	243761	305880	199081	2457584	1038686	1336875	383359	45313344	157987	15131649	447058	184039	415364	127611	1801620	174846	29369032	176650	36336296	2210103	7613847	179818	612914	19163056	1602328
	X - 07765			46590	LC/MS Neg	3698	245.048					21173668	18533324	3595745	6208025	6913275	2312423	11826785	6651418	22563044	12315562	14939601	19853184	5904344	2715648	20056246	28722626	12998433	1947722	12208455	485382		325495	15797175	3957906	8.05517e+06	5076086	816596	11275538	15509600	7.36242e+06	19921420	1.01822e+06	3148678	2721277	24874136	580086	3808632	13131163
	X - 09789			46355	LC/MS Neg	2580.5	153.02					1770563	1744111	2344013	954806	3814635	1480528	2075395	2088175	507766	3589887	1527403	1.84633e+06	1522972	2.00573e+06	3266238	1039062	2327583	3069185	1.01701e+06	4271238		7785849	2392186	944590	2397944	5598648	429092	774412	1.02917e+06	363650	3630329	1237949	1481249	98699	1642074	471398	190595	814081
	X - 11261			32578	LC/MS Pos Late	870	286.201					3756763	6388271	5036843	5205113	2870790	2988470	4424714	4648997	2774466	2229724	5802928	7.45693e+06	4784397	4709303	8005993	2484589	2308952	4405484	3203225	4.16719e+06	276105	3.91209e+06	3.4102e+06	3.30883e+06	2282534	1565036	2514619	5978188	6052283	3162607	4895601	2882810	1125234	2320482	12655021	3.36414e+06	5241816	7.51735e+06
	X - 11299			46592	LC/MS Neg	4886	507.222					3695688	23333834	8016757	29120852	1563514	2399925	2042734	5466366	2798484	5.70982e+06	1152750	7820140	1517585	9641953	2164781	1000858	982702	23689412	21261508	4302217	2434679		434183	1245952	227548	6.52589e+06		1474950	2560525	32782416	2368635	5512465	7372336		3703849	2804271	3346596	6574666
	X - 11305			46593	LC/MS Neg	5136	412.965					203860	143565	242696	224885	181726	171041	106878	149169	114027	260162	190609	164394	141773	259719	224585	252546		367107	320620	183039	208424	215646	205587	454619	134113	144873	255742	452054	97417	133806	455835	354807	108987	353890	117780		307518	137645
	X - 11308			46390	LC/MS Neg	5163	365.27					7119308	5210081	4395470	2897846	3785824	8515028	3930983	5004585	1333730	2400944	9274737	10246622	5429252	6525364	6235514	3256121	3232682	2913525	2576504	7.30379e+06	1205583	4000726	1643185	4978100	2900390	2939271	23963392	10537534	2029692	3797834	7153587	2154458	4832349	7117999	15924467	4645938	6403693	12199053
	X - 11315			49592	LC/MS Neg	1157	128.071					444442	634278	631692	449496	537904	530318	776070	1099773	325700	828107	506081	644098	440132	701481	874008	517633	397284	1165829	719736	707094	680307	895317	295987	375264	578817	187416	781763	606011	417914	587461	669676	541117	599210	806353	316122	347636	1107597	494654
	X - 11334			46663	LC/MS Pos Early	2017	259.092					1355691	797765	862329	1121622	1123381	672367	1490148	1134164	736664	1167821	782345	1101299	855035	930733	1351006	997421	1492417	761759	760670	1070252	557972	1067740	1259273	714728	909482	888229	1023711	775939	520167	741487	814073	847201	851633	584144	1183016	364543	691920	921680
	X - 11372			46594	LC/MS Neg	5319	467.373					24120464	30686170	20498472	16409067	18488172	25402646	30060376	34402860	11170718	20089856	37845656	35625752	30151190	31698764	37675360	21081742	28559588	24698284	26060846	41889904	5677961	16491631	7258931	25502564	19788516	13300516	52555404	29590226	8824437	31869498	25509952	27329158	28101974	27270192	43494024	17210672	53852000	37572912
	X - 11378			46595	LC/MS Neg	5343	445.331					12574080	16819628	15370246	12960922	8846134	25279798	21915672	26797894	5345840	11247121	33185258	35005204	17625196	17756512	24336128	10287966	9511811	9913868	12820960	25651300	2888526	11052688	8525312	15255459	19190456	9957472	56769028	19115392	8619333	14233728	24743048	5992634	16500868	16734520	50012228	14413501	22257626	44305540
	X - 11381			32698	LC/MS Pos Early	2331	186.112					6821293	7456355	21651328	16262648	21387808	6285109	6641184	6949107	10985938	6487583	7133486	7116356	13026498	5627371	7642890	13764637	10935509	5559839	7.72405e+06	12381203	5949010		20536406	15476117	4268076	14163402	4557870	4946200	4562687	3074453	11536906	5069657	12641911	8806113	17113136	15244152	4764215	8778146
	X - 11429			46597	LC/MS Neg	1151	245.077					1633741	1543443	2484505	1.8267e+06	2026382	1678873	1347869	1.72905e+06	943860	1208228	2640936	2225088	1177787	1.59902e+06	2165884	1683212	1138808	1832990	1753519	1478721	1152861	1563352	2041899	1824364	1390038	1.62916e+06	2251926	1612367	1465399	1208294	1968252	1431247	1222619	1337435	1586262	1310946	1649279	1499010
	X - 11438			46598	LC/MS Neg	3121	241.144					609325	1937329	1607509	1769651	1689774	1570368	3735171	1702507	2495490	6121653	2015458	2222729	5993204	5277157	3783926	2029106	379857	2060834	1169969	225261	407389	645353	1469275	7128405	1013813	1302654	735223	1747939	689273	1512686	750456	446078	715328	2.05473e+06	1014228	899649	1526414	580382
	X - 11440			46599	LC/MS Neg	3515	246.074					7675553	645834	941909	1788583	2416543	4524780	976594	687858	365639	953784	4945539	3579544	2844005	1714806	658204	1700365	961043	1110493	1286417	4146229	2499140	6100288	7348670	1975460	1034571	3838028	2342802	3741322	5382650	553302	2230134	4169069	3002061	921370	921309	2946254	2489762	2057261
	X - 11441			46360	LC/MS Neg	3755.8	331.131					286423	537466	285333	745792	127645	838230	66987	70137	201024	345897	835857	439252	258810	114250	538596	297590	554100	80635	422698	490067	236986	113635	473545	199724		226841	179832	270988	333695	290970			265936	141377	316976	125942	564741	297532
	X - 11442			46443	LC/MS Neg	3890	331.13					436190	693357	368413	963359	177475	1003837	109954	93142	359682	410761	1139560	581661	384982	142390	688104	493649	759562	118231	531636	561643	314322	177265	570616	331748		232908	243820	321780	424792	370946		58273	360001	192947	437938	206918	658323	323275
	X - 11444			46460	LC/MS Neg	3972	541.265					1482052	480944	597865	655159	1286046	745876	726137	747334	535825	763103	1815739	1043869	890682	1081880	1585129	687992	927782	1153858	1095890	768248	585771	1177480	1522964	362498	1058884	612033	847146	833415	1000686	854651	1555416	372867	1312703	780947	902158	784273	1326222	474827
	X - 11452			46600	LC/MS Neg	4134	352.085					260556	45939	36108	141894	390957	585320	353787	59109			468134	120291	80468					289623	344065		149706				136741			290595	375448	353527					845120	255511		549842
	X - 11470			46601	LC/MS Neg	4151	525.271					459481	427076	270501	457784	553012	1.01153e+06	256221	251968	464962	232024	600692	192199	382214	361193	933884	526462	523713	342354	203865	467174	238031	1349823	698082	217047	480971	519210	425848	315863	413975	1.04757e+06	641366	431279	617266	527765	463907	331975	693610	129972
	X - 11478			46602	LC/MS Neg	4285	165.092					2861906	7407229	5101329	3122006	1.99748e+06	3249247	7665264	5553326	3152085	5932262	9810446	11818523	3347452	7.99042e+06	6241577	2670531	1796709	4771130	3286788	6042900	218082	8198202	2371076	8539821	2012513	937356	2660791	6574885	7580041	3042036	4.10442e+06	2620012	1107127	1.98054e+06	8460115	3900958	4735752	7466906
	X - 11483			47650	LC/MS Neg	4449	505.208					312417	1769700	763314	2719782	294376	241861	180772	712703	324749	576825		488452	153500	1190447	261875	137496		2101869	1781276	1346017	148202		96790	84577		502621		129329	482300	2071570	85673	452755	343155		569391	299423	139519	368724
	X - 11485			47901	LC/MS Neg	4485	378.103					67155			38141		155696	45385	164833			104271	37905						107431	214174						54143			108313	88426	57509					262529			60813
	X - 11491			47651	LC/MS Neg	4819	567.319					780891	207507	476823	165050	393200	344194	275651	362370			157712	505513	535948	273965	185656	271824	1081500	72405	119585	2726862			306199	198807		260604	82093	260862	546254		1476068	156710		97604	273403	174999		213362
	X - 11522			46914	LC/MS Neg	4760	313.12					897207	1225587	1455285	2638808	605221	2934185	687294	566444	1645170	954005	3129811	1389948	969794	849709	1525762	2147758	2529405	688585	1163712	1549381	1015860	857379	1219440	1415780	447232	1177393	575866	620932	1031649	918592	278924	216836	888850	869541	1272639	1105451	2456548	681956
	X - 11530			46603	LC/MS Neg	4892	313.12					1.00277e+06	1274005	1408972	2512876	651802	3090349	719988	579486	1522909	1064141	3245522	1340313	956852	788202	1475013	2175838	2438118	625916	1215891	1549662	1.0295e+06	741439	1306721	1392519	418473	1090305	644440	704279	1111363	916863	314922	237824	948231	825210	1240329	972809	2344274	745884
	X - 11537			47594	LC/MS Pos Late	1427	366.336						326651		639115	394184					111821			77211		52661				131907		235615		298609				295779	182222	128939				298073		150038			592332
	X - 11538			46604	LC/MS Neg	4873	311.223					6782306	4277021	2891223	2315975	3439488	3056377	2259280	3077226	2661856	5818653	3307771	2292300	3286802	4745178	15580344	4229026	4839092	2303520	1406434	3807957	3355490	6326858	4656245	19532148	1886756	3.65304e+06	18370928	2141512	1699364	4579479	13342347	3737390	4393580	2947161	2924045	1750634	4478975	4651418
	X - 11540			32857	LC/MS Pos Late	1200	342.263					476267	2337565	1182173	3222880	1521939	1234933	1163880	1047969	635923	3.93616e+06	870708	2361045	1916420	1304343	4.10186e+06	1.00687e+06	241883	519433	759954		1302365	291545	1148574	1.9591e+06	222791	629609	1.01584e+06	1986636	1723347	2976802	328539	294852	414555	902003	3234139	252972	553152	331068
	X - 11549			47652	LC/MS Neg	5100	339.255					3127207	2206147	1396145	507055	1954706	2371498	1373842	1461421	397935	922879	2120791	1.85107e+06	2389773	2404488	2416189	1178583	2315080	623924	1058841	2819022		1832892	1428481	1383625	1136324	1020947	2774645	2465516	912376	1541317	1185688	1547020	1946681	2404725	4809172	1545315	1349794	4985389
	X - 11564			46260	LC/MS Neg	1157.1	177.023					1014952	790149	786119	875989	838677	738776	686652	798616	473199	756874	1.00542e+06	991069	681558	679089	808624	641590	500337	733199	689397	670621	566276	846965	1.00517e+06	506995	679846	605509	792723	750128	682352	645533	820773	749119	588040	573078	639265	693655	640073	793872
	X - 11593			47653	LC/MS Neg	764	189.041					1.03884e+06	1173081	1751492	1419296	1164436	1409908	1250028	1736802	891776	1243159	1511384	1305761	1589912	1724016	1.95578e+06	1102895	1245233	1488839	1292335	1120876	781083	1217762	1170106	838969	1132794	1071521	1454332	2046839	1506485	1096306	1293293	1231448	1344253	923696	1250162	702508	1435818	1166481
	X - 11787			33132	LC/MS Pos Early	2319	148.097					41459296	47399872	38949088	44794708	51456988	45585632	56857796	62838960	35193476	47907412	40235592	40542456	45766124	48044168	38624096	37398680	49259484	60954476	60356992	44114672	39814220	59735168	36458612	40910184	67343176	36535196	39862640	52085460	42944076	55197392	50360708	45331328	51634324	42139776	54270124	38024256	35248568	38329996
	X - 11795			33140	LC/MS Pos Early	2556	148.097					9065440	11067057	9231074	12863283	15709503	13192858	24435332	6204431	5109096	6673397	18339980	9653508	4865347	6321568	10417919	3212734	11781564	7219059	13816669	11660915	3291325	16362278	8145070	4257537	6771559	5569571	27600040	2830908	4811971	7.82713e+06	13935809	3172413	7277703	2.05305e+06	13338683	7409869	37182324	14141224
	X - 11843			46466	LC/MS Neg	2674.6	230.013						760045	66600	37949		255031		999574			336328	665078	407715	290221	756696			490180	253460			119883	20962	1821823	330685	495430				444058	307719		329845	567825		78941		66351
	X - 11847			46488	LC/MS Neg	3087	259.01						54953						20996576	87295	87088			2763976	73382			1.04604e+06			6402152		1214032			1426960				2394298	408146	170703	97663	956222	2431614		98549
	X - 11849			46607	LC/MS Neg	3215	266.018						35659						7101914	309624	39777			2584435	86097			1184684	47674	59222	8236150		1229120			3406530				4786194	393223			4226735	665618
	X - 11850			46507	LC/MS Neg	3176	226.018						1480336	195924	87647		578620		3389140		15050	671771	1413529	862293	937295	2673447	109985		1406704	441896			358628	30768	5036149	691488	1363051				1379603	919431		617899	1082979		227020		129774
	X - 11852			46521	LC/MS Neg	3277.6	232.995					383306				86955	756590	419425	898622		1243749		106832	1901237	586552	100726			101842	130901			51703			34938			1495793					2070728			236766	795293
	X - 11858			47654	LC/MS Neg	4414	437.055												3801346					456866				185346			24476780		124857			92164				929868	75294				623976
	X - 11871			47641	LC/MS Pos Late	1540	370.368								384911	213748																221768		232217				202168						206203					291371
	X - 11880			46608	LC/MS Neg	5341	537.416					33414860	19085026	16167759	17086416	17046406	20057522	19499488	22270156	5182556	12462909	35071592	34067240	23679920	18461828	14092830	13725804	23177392	14456212	15993101	36431064	1964001	11566314	5546929	17995254	16146086	9914739	54752672	31935988	8385474	22495192	17679240	25250228	16342082	17316458	48266396	13526937	39863288	38133556
	X - 11905			46367	LC/MS Neg	4396.5	283.192					909629	480579	246169	378778	461930	252187		238502	388879	353775	542251	383113	491524	415077	2362846	298017	735634	133481	144761	760919	369747	361155	338718	3439003		217741	721569	340067		512507	428049	941159	387085	135286	504199		448866	724802
	X - 12007			46610	LC/MS Neg	1357	222.992					128288		33826		20558		65449	112194		37728		77883										29355					70287			21354	61993		34266					49641
	X - 12013			46611	LC/MS Neg	2066	242.013						149146				67207		399098			45198	208641	86989	85716	291399			140733	49649					807278	53144	77414				134744	65545		62875	187398
	X - 12026			47905	LC/MS Neg	1652	180.053					100105	63009	109917	86158	139362	121318	92333	92035		68663	124777	135961	67081	111469	119588	67034	66309	85554	81801	68724	92342	57387	134490	72811	82633	79983	118549	82334	62006	109702		90954	69248		92351			82554
	X - 12063			46588	LC/MS Neg	4800	427.214					305573	221076	127601	174626	808033	169876	79070	75460			337045	569945	449426	120346	178399	213820	536183	269279	248771	150584	149804	405928	1490511	108900	314249	125828	406021	275503	906607	178980	262289	144573	130702	322775		277939	64631	319838
	X - 12100			47687	LC/MS Pos Early	2650	221.092					1555869	1555271	1814378	1811837	2349930	1.80271e+06	1882607	2483383	1104778	1740705	1857460	1297238	1298967	1818368	2029816	1967507	1370347	2204807	1793503	1199143	2969427	1281584	1.69779e+06	1922363	1.8213e+06	1187126	1827111	1516832	1348259	1.8812e+06	1465569	1531755	1097689	1189842	2.04025e+06	1160381	1973338	1491403
	X - 12101			47642	LC/MS Pos Early	2700	164.074					3915581	10433429	6027846	2648920	1982621	6683861	11937829	13348460	11410538	16715274	13938849	12283039	5534438	9729292	11307999	3347795	2972070	14089654	3280380	5193889	4240450	14402142	3206476	40285416	2696905	2908650	3407828	5857500	6470150	16611348	1997226	2520066	2455299	1969798	7612475	2560549	6424138	6805516
	X - 12104			46932	LC/MS Pos Early	1300	271.092					217487	226550	413602	241030	297840	152141	489685	391901	280927	158644	302911	138151	241828	281762	282117	178930	121779	356441	219766	125122	277117	224111	337148	220838	168473	172978	402559	392366	153591	221070	188678	570664	277921	205297	352559	129715	237315	57040
	X - 12117			47695	LC/MS Pos Early	2366	204.134					470394	383686	789115	859413	885165	605922	520038	483254	428566	343916	616808	481281	735639	383498	674468	679894	629938	203065	701077	712938	375993	356129	859220	339368	716276	357032	649217	344580	504624	198805	888143	834651	690181	583149	977070	556306	412860	702223
	X - 12126			46966	LC/MS Neg	1205	324.074								59630		133644		105386			234516	93982		141390	114017		35200	205284	130815	85463			63049	90540		129009	48838		19277	63140				58749				75691
	X - 12127			47702	LC/MS Pos Early	2160	226.082					519975		115302	88659	114280	73005	148817	746624	80514	155264	122796	143425	91149	1564855	169428	146474	102420	792883	122532	134161	258685	166808		753938		92959	102699	168013	97907	155474		536538	108431	112446	224329	95625	117522	176959
	X - 12170			47909	LC/MS Neg	1829	179.047																																		19205
	X - 12206			46612	LC/MS Neg	622	254.982					1259254	1560442	1821728	2029120	1591731	1838479	1655826	1665651	1123231	1623136	1259551	1149883	2170899	2746280	1939057	2506172	1.94259e+06	1687806	2997677	2174333	1466600	1704441	2015689	1337268	1.78805e+06	2434743	1246320	1.86662e+06	1820077	1837313	2.0445e+06	2728608	1438027	1742214	1579163	783271	3205032	2262370
	X - 12212			46358	LC/MS Neg	3597.7	229.018					170727	593470		75259	219057	210358	144282	299063	94350	99719		179738	100772	120269		92987	51661	456051	386659	216685	263285		82129							217359		1288462	135579	191450			100044	23444
	X - 12216			46613	LC/MS Neg	1691	227.997					82815	219345		474728	148546	775698	236591	629009	170650		716618	811432	262143	868101	538672	121391	203467	1230938	891655		99230		277923	689757	124981	662212	325511		77016	321596	238091	236040	135885	612381	98997	95607	80915	330302
	X - 12230			46614	LC/MS Neg	3346	217.018						88389		48116	140962	105052	48710	578617		160820		307595			121714			283902	184614	165433			85902	101889	215954	67799	108082			93555	1066153		200825		143063			52216
	X - 12231			47656	LC/MS Neg	4203	352.087					82020			48179	93623	194553	85816				173218	37765						69589	144258		26908							88927	110772	151105					324126			194510
	X - 12411			46616	LC/MS Neg	1037	195.034					160414			43653	135806			117308			137469									147847	120868			126235			165914	150016			111494	469794			171088		37360	244467
	X - 12442			46618	LC/MS Neg	5315	223.171					3670569	19770496	11984011	5373613	9785337	4589674	7362204	6657798	6580243	26086728	21269586	9979652	12230038	17097246	26671624	11026746	7079361	6697153	5299567	14158680	3287362	6758863	5641316	31887042	3225587	10952120	17642908	5979369	11600203	13819716	10793648	3523724	5893009	10699445	25852668	5222745	8236286	9735182
	X - 12450			46619	LC/MS Neg	5408	251.202					2669874	10833512	7568180	4482757	8835715	3305253	5146602	7.37908e+06	7356510	11287192	11129672	5532085	10028983	10252036	16286928	7.8323e+06	4314853	3854668	4551264	8393965	12090510	8.20732e+06	7413923	22493492	2693589	8.10947e+06	7051924	3679294	7760894	18807248	6684091	2350264	3159408	10066865	12826669	5224728	8.33177e+06	6650544
	X - 12456			47639	LC/MS Neg	4342	427.216					254064				109636						133582						125890			98256			354023				96228		359614		201490
	X - 12462			46620	LC/MS Pos Early	1790	148.043					8.11888e+06	9721598	8703105	7331525	6291635	9492349	12196570	10296275	4438355	7.61686e+06	7.57089e+06	12182851	8491241	6224350	6842460	12696293	8737715	9360667	10249891	12538114	6398917	6375729	7287697	5930175	6898996	9594402	5020608	6030860	7675227	5628090	11590593	8521083	5538515	6132168	9366842	8861270	5695193	4470942
	X - 12472			46628	LC/MS Neg	2528	241.119					69583	939739	218166	77726	70197	574953	109105	224930	667764	898414	1763973	509519	200912	629077	2146887	410945	24170	569153	56626	165489	132215	1656199	171726	3080355		138510	226882	117780	308927	909198	151019	29927			134926		525006	306874
	X - 12511			46458	LC/MS Neg	3943	200.13					698653	267935	416445	713560	488159	649521	329772	241571	102728	198112	179657	358106	373009	492016	304027	299566	146130	302084	116525	554413	78952	730488	420625	243772	476597	211742	537913	270698	127718	360126	707686	403960	326059	162462	680569	243463	323034	962502
	X - 12524			46621	LC/MS Neg	5780	205.16					21318432	29262304	26651776	19243874	22972716	29940616	21738992	24875940	13912659	24183154	26992372	15213116	20675036	23186554	19472394	20534752	19885430	33922632	21338682	24874542	22622860	21788022	20406614	20254168	21275968	18989728	23822388	31077790	23684036	20892796	18571848	17563296	18310296	15602429	23847736	13580246	23812406	26191408
	X - 12544			46510	LC/MS Neg	3166.9	209.082					163917	257533	183099	205162	145545	124625	420784	244667	252155	448567	237411	235637	200662	289907	143918	184515	125437	239932	306915	133005	140529		70731	174008	310955	103972				103978	611326					7118968		199580
	X - 12680			47201	LC/MS Neg	1054	227.115					28166			181079			76815					436444										218279	151315		160845		139226	203209			279824		199551	47769	146473		154022	219462
	X - 12681			47715	LC/MS Pos Early	2200	176.103					2120944	1374432	655799	1847213	2.98131e+06	2133449	1235765	1841376	766249	1092668	1388180	1100011	1168002	848323	1553404	1421683	1922551	1566612	2278860	769477	796034	827163	1.45868e+06	479442	1.45028e+06	941375	759110	2694687	927491	1.49826e+06	1.95462e+06	1452627	1186754	2485006	1.46806e+06	1947764	713758	992981
	X - 12688			47718	LC/MS Pos Early	2300	203.139					8953608	9969199	10627009	9359531	7147709	7226999	6450556	9720478	5955098	6970271	11180562	12179768	6479117	9619117	9848955	4216141	6511197	9448897	9584936	10040689	5471078	6901081	7232709	5279147	5587052	4555972	16539726	9093508	4887143	7373907	8.31763e+06	7451699	5138561	14900442	10204056	8861026	5454961	5982339
	X - 12714			46318	LC/MS Neg	1617	303.073					19242																63990
	X - 12729			46623	LC/MS Neg	2021	227.997					44482			93783	30285			111934		75095							63965					270237			106798				95522	150811		49915	193986		38398		43374	50491
	X - 12739			46626	LC/MS Neg	2406	241.119					44172	170572	42152	34518		194239	133295	82974	116799	227120	306912	118215	42591	117270	387014	169483		138440		118728	126064	513881	63266	783776			44358	84931	118980	264953	54617				72120		60139	62745
	X - 12740			46627	LC/MS Neg	2497	287.023					46731	264510	2536995	1008662	1359519	256159		937950			1676528	809357	446312			156246		317111	679406	165743		599780	28918		132539		3684430	321748		1700272		1294947		274592	70502	511321		205826
	X - 12753			47723	LC/MS Pos Early	1422	220.064					334414	54981		397056	225152	332224	143952	148144				58783							69872	958984		36328	183476			126975		125137		150215		99843	79925
	X - 12798			46624	LC/MS Pos Early	2011	240.102					2099771	2106226	1381680	1716395	1883867	1387048	1290542	1204579	1242692	1543615	2011064	1734329	2.08591e+06	2151181	2559331	2540336	1290981	1609279	1944519	1261005	862813	83515	4430915	611206	1483387	1775783	419792	809624	1.76726e+06	356766	1939219		564680	737850	1665755	2401177	1519990	933684
	X - 12822			46997	LC/MS Neg	2790	389.093					41256	62211	43091	46387		45353	43513			22511	58767	152919	47830	74886	113401		46984			30830		42440	54084	50167			83816	66805	18739	30507		146466	31410	48934	46849		39485	47800
	X - 12844			46633	LC/MS Neg	4185	539.249					744842	1134209	992117	692152	1408358	791267	489341	691633	788591	1089719	1.02271e+06	968098	799679	1036074	1774553	1291522	1.00354e+06	1286732	1194884	1143320	731685	1163288	862874	779668	1237995	643281	1.03257e+06	913256	944788	1168549	1270372	926957	640631	1.04531e+06	763933	690204	750521	588250
	X - 12846			46634	LC/MS Neg	4228	481.243					411467	62369	83377	94962	176810	236319	58043	103142		110725	330570	378130	135319	232622	136541	98400	120005	116477	241012	200975	39087	54749	203087		221732		119061	225376	217689	51978	57314	128274	141913	34847		137154	213955	171388
	X - 12847			46364	LC/MS Neg	4247.4	227.039					2821325	286291			31508		706821	824206		2362403		129208	411614	508024		84139	166250	478691	446381				538689				96819	1277191	350714	36364		680765	48633	979160	271063		33691	115643
	X - 12849			46636	LC/MS Neg	4696	331.176					2550159	791098	529451		171515		7970533	10501609		30851		187698	1206035	212358	267531	97961	71058			1905400								79699		39501	250399	566573					96218
	X - 12851			46639	LC/MS Neg	4844	311.666						2305348							241386	241480	253256		54176	119942	217382			303606	118188		469064		22740	45811	622993	3145091				539873	1056744		847513	1371593	78171	81139	164806	1722587
	X - 12906			47955	LC/MS Neg	793	158.046								90671		42693												138843			35148					33279		99284			53668		75333	76247	46821		65508	103897
	X - 13431			47788	LC/MS Pos Late	1015	302.232					342747	94338	373733	807734	617488	888432	552565	563474		345443	238472	365944	474275	617001	76963	243756	186004	243896	291025	156525	710393	567234	262032		346035	318205	53107	298244	134128		96666	1044461	134567	486304	451957	143875		249951
	X - 13529			46643	LC/MS Neg	2011	188.093					101463					32189		43906			51417			31261													32797	136602		33877		47969			67720		45750	67147
	X - 13553			47959	LC/MS Neg	1407	263.023						62320	79096	76238	54191	85402	72287	98890	36772	63246	79645		53658	65832	68308	40560		57136	49587	54029	51898	91142	49359	85762			69224	88948		80481		60566	30550		64590		47033	49502
	X - 13658			47664	LC/MS Neg	4643	253.083																										409575										1886596		56146
	X - 13684			47790	LC/MS Pos Early	1642	242.015					209331			1334689		264612	197710				249711		173880			243340	342506	159337	277713	138239	313086	1006717	2199354	420915	329713	315028	182047	373382	530488				490081	663470	861502	374067	690010	211112
	X - 13728			46645	LC/MS Neg	1589	197.068					1281198	46242	3.1679e+06	1491165	935386	113749	40381			1463784	1779057	528461	427283			1069498	153513			306543		1719946	419967	2182563	149881	95486	6344938			2065314	193054	192796	125141		492242	731982		570427
	X - 13729			47971	LC/MS Neg	1745	241.977						31803		69712		73543	40608	204259			164768	80361	49899	92781	73954		24228	170720	108263				18209	120118			43088			73414		98677	92850	142500				125240
	X - 13835			46646	LC/MS Neg	1017	169.062								216612																								95833					46543	146199	507934			141369
	X - 13866			46417	LC/MS Neg	2417.8	253.108					92273	237761	77794		113134	112206	162938	197614	104726	185247	145235	144784	153087	251129	316623	193160	177520	225611	54066		749470	217316	263476	214475	93904	104042		90872	128195	672589		331694		195612	191867			100856
	X - 13891			46648	LC/MS Neg	2709	227.129						238005		137123		121044	143055		465151	707151	431402	166139	186433	210490	3183364	215292		258120						6589343		181474	222156			459416				182511			250760	67553
	X - 14056			46632	LC/MS Pos Early	810	192.032					24952580	23785598	10614866	13822272	23768692	9939550	5752007	8213291	6497202	17979960	5398277	19828746	13214223	5957470	15057112	4089583	8622175	4.09447e+06	11704785	20209768	15169915	18196116	29011444	7020576	15295399	21779376	18344734	34725800	16969298	9974026	16033970	13175272	23821952	22400626	12206840	23089684	3465454	18315794
	X - 14473			46311	LC/MS Pos Early	2553	211.144					256847	110999	236341		292228	126041	117384	85275	81305		249305	169839	150999	156933	181239	234578	138159	86993	144095	134298	95609			327441	90131	136714	671053	39126		328337			134449	87020	197754	116975	202189
	X - 14568			46649	LC/MS Neg	661	132.921					10008461	12980967	12923552	10317566	12836096	12791603	10730339	12945058	5549526	10446078	13898265	10032263	10191101	13348804	11862593	10866985	9427517	13281994	9990686	12803224	12135392	10445488	9295254	13995533	10658867	10761710	11320222	12133250	10178887	12146603	12252776	11455940	9942686	9975024	12450469	8945620	12819950	11918321
	X - 14626			46655	LC/MS Neg	4855	288.62					992338	207109	68828		207277	469002	193714		256425	189056	62159	62254	111960		247373	53155		1103184	362299		592204	211409	181139	101976		288376			50841	264785	493568	90782	71185	110313		178902	173425	197445
	X - 14658			46652	LC/MS Neg	4800	288.62					456971	336781	843468	631731	203781	434691	489268	1928982	639028	570696	431942	431588	193305	131652	584707	291579		1632427	521506		319944	339448	91209	358595		236046	391879	33795	160700	1989792		123181	107077		65920	978011	282912	505152
	X - 14662			46656	LC/MS Neg	4336	263.628					665675				144181		654188	250424	284297	405254			341455		264653	300340	1822443			825590	202846	1657984	888435				1294319	359364	2150588	231521	1273081	281383			259485		365794	81648
	X - 14838			47787	LC/MS Pos Early	2000	141.066					3344740	5912998	3219975	12041173	2186704	12071241	5341791	1383615	2622875	3106336	9812444	8.08162e+06	1536453	2033343	5789600	1215712	4998313	8878057	11530046	1316377	1360689	220980	698327	901602	1140975	1.86513e+06	546583	3.0489e+06	2419381	3027402	660243	7184994	5140974	7.12655e+06	18269200	2215607	2415717	4958821
	X - 14904			47204	LC/MS Neg	4543	329.234								423573																	391603	622639	337134	635094	473481		350766	444901					715995	558707	370103		684235	589856
	X - 15461			46283	LC/MS Pos Early	1624	160.097					2752938	2966650	3362842	2334353	3307462	3335471	2452136	3.31244e+06	1737688	2692772	2278093	2269906	2439273	2.94159e+06	3322022	2408048	3773339	2848332	3.36592e+06	2787310	1598614		1427467	2.7705e+06	2755209	2361587	1878016	3163774	6003749	2006342	2917376	1221354	1267239	2794111	2688338	1103317	1843863	2.04478e+06
	X - 15469			46640	LC/MS Pos Late	785	304.212					405998	673504	1280147	828191	483919	889647	659757	568553	271463	951401	665786	921537	538794	1125082	935679	752427	133116	734499	508881	292125	268535	363421	207760	666219	334300	535920	354353	490500	293497	574800	440453	354370	256762	162294	757109	346288	373150	252778
	X - 15486			46266	LC/MS Neg	3629	269.151					171063	311774	190806	253113	210242	208814	211320	260846	104332	230996	511431	901744	235694	376414	280317	157240	59667	172508	110128	352348		222266	187619		81249	46791	148129	197123	334205	184602	186993	138471	81054	181051	670153	227737	248496	850349
	X - 15492			46662	LC/MS Neg	4678	541.265					329639	101844	46300	103518	265550	159815		26031		34479	76914				73529	81408	84726		57653	76151	117200	83793	346762					144674	100463	72826		107761	44980		13776	107753		86281
	X - 15497			46473	LC/MS Neg	2843	236.093					168306	56415			93306	34211	27704	41032		19309	49098	46708			46079		31934		45671			84471	55855		56289		36203	109885	55397			66206	57128	66986	65937		29437	49196
	X - 15503			46977	LC/MS Neg	1845	193.063					48111	39911		81848		60489	86875	60187			36080	79307	31711	68255	72288	66014	84626		56043		85104		61778				35733	54085	58373		63726		37061	43782	47387	37258	47877
	X - 15666			47800	LC/MS Pos Early	2755	221.092					410237	887900	696169	1414590	832077	1360150	2086733	949631	339664	673856	598030	445291	666158	1090671	739412	2013090	1.0191e+06	1440666	1160520	917315	684474	823575	787354	210836	1120038	648359	709915	688142	935895	483564	969882	712090	1084837	1.01039e+06	1082281	302672	1878739	817481
	X - 15728			46666	LC/MS Neg	3976	231.033					169373	118077		83350	155638		37403	92572		142252		322223	98336	79770		868161	66302	297883	453942				38571		75408		50469			44922	200734	173839	116110		13317		147844
	X - 16071			46738	LC/MS Neg	3692	144.046					201842	152716	121228	265513	123031	295954	148975		134802	120102	177035	107461	63190	84087	159249	285507		152377	144646	164016	148038	88868	142218		91106	135865	79668	94511	162533	145035	166581		151219	154864	115746	105155	203529	164470
	X - 16087			47988	LC/MS Neg	4143	443.157					20870			33616				57247												43202	616475		56904						42439	72595
	X - 16397			47802	LC/MS Pos Early	2809	248.095					387808	449398	716248	463203	221115	482646	724104	700647	299856	896921	597418	895696	613710	684933	574744	341452	119839	385431	391596	235125	676797	392734	706667	717136	774187	457032	752335	356888	233298	574549	347673	548688	272275	176503	394067	420592	808391	353503
	X - 16480			46671	LC/MS Neg	4704	309.207					1417113	707890	309829	196573	279621	561802	150942	295434	282292	930107	800783	352055	300372	802675	2599711	472732	527579	264976	149750	577251	152994	1315291	378197	3182817	201291	309315	2803494	566430		586110	1726843	735364	387635	317862	409242	528435	606660	886485
	X - 16570			47013	LC/MS Neg	3765	198.114					59114			54474	96708	54292	161625	116509					40244			44975				117851			63937					110006	48925	48550	40607		35178	54200	191486		46014	90809
	X - 16580			47804	LC/MS Pos Early	2537	222.079					841297	1186840	1096569	804394	523983	910787	1649499	1198691	726226	2327985	822156	1508217	827186	1165482	918958	542252	207448	1186444	510592	180324	1.79895e+06	898048	1194850	1884552	1041537	954926	1614765	605126	514087	1263495	733086	847253	581087	320506	644880	707366	1394082	485184
	X - 16654			46677	LC/MS Neg	4598	235.118					2666949	119704				570837	602243			209205		701451	566122	174674	282834	314279	340521	229326		551310	137417	396184	469313	1.55791e+06	156950	267935			629158		990880	390241	211488	625303			327820	168455
	X - 16935			46681	LC/MS Neg	4471	447.276					599377	616817	275456	161815	304180	581729	650226	516326	38517	99318	732515	610629	702302	460971	385211	264924	280007	190955	223614	407893		355186		370428	219934	283378	4296074	912313	223338	320187	777588	63848	418839	410747	1401809	97650	411542	638577
	X - 16938			46511	LC/MS Neg	2000	233.103					528327	856879	250926	524528	464364	337832	249925	333552	264099	695866	366860	560000	483864	155670	914750	239020	336386		516670	449755	326413	202190	773394	228368	158234	456950	534925	513097	461991	592138	382028	329298	546981	271681	394385	316220	338030	677174
	X - 16944			46683	LC/MS Neg	3718	141.092					983974	2746101	1421656	1233817	800905	858221	1668646	1196251	639864	1746795	2507508	2855099	926232	1530171	2.35275e+06	624537	439368	1778163	908925	1141652		1599590	569667	2157211	401638	272986	745133	1604834	2020239	926133	1283788	452549	263425	1137410	1826674	856265	1443434	1928822
	X - 16946			46517	LC/MS Neg	3240	317.115					107961	105602	129191	229862	41081	372121			224159	108186	455198	153727	133136	60104	221851	248243	310080		103723	216082	28849	52242	122984	152103		166692		53405	82385	109569			73562	60377	119720	125204	206793	45303
	X - 16947			46480	LC/MS Neg	3802	345.156																						299294									94201	92468		236108		106162		64329	377874			55048
	X - 16964			46685	LC/MS Neg	3034	174.06					193859	252688	259893	228071	170248	223775	234778	134272	102024	195344	209580	230955	210969	218707	213703	269949	228689	245718	162187	246758	171583	223682	238092	185627	170286	246494	173621	194919	162547	180777	243454	207570	217046	167809	247594	217278	234581	194013
	X - 17010			47993	LC/MS Neg	3178	189.114					42789		22615	311434			40519														192273	292845	393227	385774	351152	43223	411671	344604					392301	309877	300339		354157	494928
	X - 17145			46689	LC/MS Neg	3862	257.176					54561	3074613		494154	91110	78658	380374	2518374		261729		118790	353688	516817	543569	164266	1076764	5654644	2574253	238569	106929	228330	133138		323139	160476	1420823	663349		799223	365237		375113	1.63706e+06	91474	98913	465954	236315
	X - 17146			46691	LC/MS Neg	4851	375.181					3914275	3368500	6952883	68604	393207	1266127	1095893	1093113	183047	9810617	7.80915e+06	374423	82020	2863994	5946114	349451	7.647e+06	6756199	5344759	520783	2021074	227462	189532	74980	1046565	901959	1334918	1280244	232834	457882	2210583	1835080	355907	14804659	1941895	11181501	1857228	3169749
	X - 17185			46490	LC/MS Neg	3079.5	215.002					287745	31300						120137		204786															307163						110545	73705		124517				436525
	X - 17299			40097	LC/MS Pos Early	2344	229.154					61388116	53482308	66722404	60423608	64856472	87049200	67131072	57290932	26884144	56920140	61830952	75135960	40489220	61838240	60062444	64667152	38318000	52756652	55737396	51020888	44686736	49889768	73883080	42491300	50494176	47966644	46554120	56473380	39738000	39348428	52063016	37609024	49649776	39014584	60563028	57397064	61277832	43145288
	X - 17325			46672	LC/MS Neg	2868	184.098							45492		109376		25709	18700								20590			102648						58046									253957
	X - 17327			47000	LC/MS Neg	3045	255.136						1132227	308386		156381	973272	248476	632353	451291	1286547	2460278	327796	186613	713314	2561672	685824		1065477			831776	1609691	129365	3.94863e+06		237566		276031	265487	842138							563675
	X - 17328			47818	LC/MS Pos Late	910	308.185											57072															104276	38246					163259				49744		87045	126581
	X - 17337			47821	LC/MS Pos Late	1136	328.248					232664	248891	766059	629508	413287	439743	402258	526319	115426	399697	230428	423366	503281	627868	270903	327169	72279	319795	431015	199172	583729	155530	382959	58284	182561	247038	124170	381458	223045	191739	101365	347118	165253	272570	381236	216286	227727	147083
	X - 17340			47872	LC/MS Neg	4697	539.25					154241	182273	46230	119359	289403	265205			49079		126662	59406	77358	50686	81449	196785	113721		100006	80876		106592	318950	41951	85607	102962		135949	133399	72805	72698	86383	28068	54252	66835	72290		104476
	X - 17351			48001	LC/MS Neg	3390	243.078					24754	28769					68793			101905		99637	55572		72119			134877		97418							41696								33986
	X - 17357			48009	LC/MS Neg	4098	541.265					98037	160516	141818	124962	234709	97848	74313	71295		164624	170290	246846	163529	206253	222317	119723	105874	203860	259679	168356	101223	172640	185201	95136	188871	84485	140381	183597	139474	137981	253464	131482	121820	182096	104090			129918
	X - 17359			48011	LC/MS Neg	4606	541.266					143194	133960	47534	71372	286115	73736	44166	48217		65312	208683	163155	99027	78592	56174	42516	94051		116131	144029	28415	61976	326832	34492	152236	63783	35861	152194	235020	56746		54732	84612	49271	55579	94865	37751	84662
	X - 17438			46705	LC/MS Neg	1950	245.139					29104	205870		53687	106168	103506	74457	101623	84747	146133	56370	62536	106486	165863	220092	32537	99553	143368	48323		57658	66532	36052	716797	91352	37642	99054	28675	47047	68222	213304	75584	96491	63395	71598		158029	129606
	X - 17469			46706	LC/MS Neg	4840	227.12					922049	542101	88134	216805	71100	500947	468321	138840		154585	1503198	1939851	1.65027e+06	306759	989756			1646056	466642	915536	162302		204698	3944970	533220	813841	373601		144957	189863	2584803	267093	1135647	833576	99530	150592	316122	570289
	X - 17612			48052	LC/MS Neg	4308	567.319					100878	244051						135251					77209				91120	99354		230183					145583	186501	205993	66125		116385	188950			181039
	X - 17653			46707	LC/MS Neg	5128	365.269					905896	801397	543443	354306	398944	540254	412005	605176	283146	373109	961341	927868	588609	558339	553796	263291	511807	241716	299066	765411		505192	102828	586344	437834	361308	1132345	755838	154877		587681	208913	333434	687224	1427089	419379	364855	1116011
	X - 17654			46709	LC/MS Neg	5200	365.269						1619596	1460086	1065161	872452	1221795	935055	1453471	683205	885640	2067053	2876977	1210104	1515751		598259	685826	845260	769940			988368	454643	1115122	999957	772981				586060	1359291	563486		1373633		742878		2889517
	X - 17676			46970	LC/MS Neg	1485	167.047					116228		69260	63283	89917		91342				102576	100610			51113				60793				155761	106189	56358				122671	45904	138888				125908
	X - 17685			48025	LC/MS Neg	2575	233.013							52224		262944															100438
	X - 17690			46710	LC/MS Neg	2904	245.049					1126546	701042	82334		57751		585520	686730	53515	1650125		884945	148634	384913		193451	129372	570658	420306	101873			862781	203583	89316		112496	555169	172236	71261	34509	451885	33642	1268645	488081			205492
	X - 18249			46366	LC/MS Neg	4404.1	220.942					436509	450585	321058	258747	548993	649896	287288	443057	257063	304283	826602	499791	226269	265519	470933	642455	142236	647890	394315	591766	436796	80515	215947	549740	217655	415271	353803	497809	218631	291746	255391	287557	245185	375791	785443	233062	265035	459233
	X - 18345			47342	LC/MS Neg	1400	245.114																										77640							43675				22898					28958
	X - 18603			48043	LC/MS Neg	1403	142.051											137147	117728		219428								69895												139698					278964
	X - 18887			47301	LC/MS Neg	2229	328.152					219423	670591	766087	736263	874222	607880	285678	243681	222475	274142	762186	736872	173277	566597	505452	424601	322856	429782	406656	392006	255613	345034	86716	317736	302012	440456	480190	320890	276604	369208	484601	258377	145776	482947	619771	250532	298346	869332
	X - 18899			47670	LC/MS Neg	3730	337.143					1204524	644706	442880	564330	588217	700654	656320	714962	259470	270342	417261	427819	725570	593829	499684	357633	754228	527990	648213	1382972	55926	585150	256000	376518	618575	139793	402577	962011	546021	816269	206225	1067035	471639	601097	940673	262536	1145042	788336
	X - 18901			46690	LC/MS Neg	3800	211.025					52424	109632	32637	238330		55254	54524		61387		58938	368642				67921	21120		26972			169084		85179		311239	84610			286179		328881	30553		48550		120686
	X - 18913			46695	LC/MS Neg	4538	185.118					2448623	1242954	885252	287100	975193	1010574	826716	1117604	715557	1118423	1501260	1325066	910885	1335077	1753066	561237	1070977	1019522	518436	1412209	379762	1754189	785740	1154081	1086247	837502	878979	875770	474874	1054134	2802653	1256328	976683	545960	1746241	1439195	995815	4647860
	X - 18914			46368	LC/MS Neg	4503	266.889					115914	149242	69490	69337	121359	161698	89005	136282	43529	61989	248422	128108	67235	138913	119034	170498	67156	181709	129783	92686	225142		107526	202420	112737	104273	198762	159098	41976	76878	35967	120258	104403	159879	156862	74483	143977	100798
	X - 18921			47671	LC/MS Neg	4870	193.124					1072767	3939338	4092746	2520862	1586247	2747426	2312602	1652428	2.07403e+06	3244959	4258418	5532579	3007294	4993720	4679012	2.08686e+06	909321	3257510	1784733	2.09703e+06	226755	1906880	879895	3843869	922697	1146572	1362995	2168743	3157424	3410683	2908804	1089564	1020109	1961306	3198993	2351400	3353490	3739788
	X - 18922			46700	LC/MS Neg	4928	299.186					174406	170832	79965	56784		116632	58424	150101	76370	116735	274049	129288			72195		135631	88241		106361	354307	130946	87856	70778	54341	119586	378415	78784	135232	167958		128831	41032				49805
	X - 18935			48049	LC/MS Neg	1917	227.998										101899		72393			109233			140476	67104			193986						60623		111020				39275								32435
	X - 19141			46701	LC/MS Neg	3705	415.197					189189	281041	442464	391527	154918	274503	220214	246930		71539	126779	223649	162685	344590	228045	135329	90912	175831	281439	650960			165374	369165		170915	99544	86004	59890	61277	1101820	113517	73877		192766	308881	48596	282450
	X - 19183			47672	LC/MS Neg	1665	230.049								65403				81126				33047						264646
	X - 19438			46261	LC/MS Neg	1209	217.072						178118	110651	128127	113977	82935	85139		63046		78584				108336			104889			193804	319845		105027		128481	132067	377679	90007	51139				190385	137341	95739	69532	158973
	X - 21258			46259	LC/MS Neg	3915	213.023					2942813	723623	59234	1189170	948087	683932	2656988	3819519	316867	1226735	118765	2297160	1815393	3067882	2492394	999068	265749	6266415	4196668	138125	35466	186386	1064248	576559	860504	597417	328152	396666	294756	1420771	617862	842707	417750	48801	177808	1538445	817913	102749
	X - 21285			46294	LC/MS Neg	4500	365.143					298851			78830	21110					37948	102388	94698							100475	36878	48597	57284	207411			143543	39578	172715	46088			103900	57582					51893
	X - 21286			46295	LC/MS Neg	1550	164.036					117368	106461	76356	185175		125544	63219	69600	65182		251887	113627	232892	112285	170831		175252	124887	168417	99908	116416	91406	153359	218026		98627	148352		236306	143270	165776	85700	182514	141555	87819		141093	253477
	X - 21295			46316	LC/MS Neg	1526	218.997					164513	146074		19805	94943		342052	323803		79448		107879	40707	89867			95554			147919								134535			68585				74415	71936
	X - 21310			46354	LC/MS Neg	2235.2	233.985					240257	78143		470899			535011		368300	185085		310859				457907	829828		390130			405946	672371		554995				634736	58874	656741		574294	526447		453467		116172
	X - 21312			46356	LC/MS Neg	2757.7	243.034					49184	76513								111817						36981	34215	214785	58362		60980		99142				458109		73391	160651		60369		249667	246035
	X - 21319			46363	LC/MS Neg	4238.4	165.092					687765	2114345	1528977	650130	641290	1.25002e+06	1911640	1312177	924191	1737767	2069629	3408872	1098974	2025047	1087802	689920	615109	1142131	495963	1151605	176888	2273514	588875	2745632	783422	423090	864900	1369570	1324098	1175078	954696	1101097	369507	703839	1822686	1174977	1824409	1744272
	X - 21339			46384	LC/MS Neg	5105	453.323					2358565	2508058	1569904	1321270	2100242	2426316	1374911	1.58682e+06	663424	1042192	4326250	3752350	2050627	1.9493e+06	1735476	1056016	1554856	1106410	838960	3.33693e+06		1519228	391088	2873615	1047893	1203380	4417787	2286504	1067654	1230390	1404496	746477	1326055	3293198	5333865	1.62318e+06	1401812	3853433
	X - 21341			46386	LC/MS Neg	5126	366.901					365299			253299	125706		195818					748193	323492															2546632						411359		97378
	X - 21343			46388	LC/MS Neg	5153	195.139					1897532	5060122	3194668	1.94634e+06	2.89316e+06	2227867	2886569	2919539	2430014	5706472	6030423	3923550	5092799	7190595	5299931	3552868	2916966	3449077	2086842	3446312	1068404	3294373	2.04792e+06	5.93397e+06	1436294	3290563	2470334	2241267	4044502	3415379	3.54337e+06	1394849	934004	2636236	4225770	3085076	1.96449e+06	3154461
	X - 21353			46398	LC/MS Neg	5196	239.166					691066	2734476	2236282	1086782	1146977	1249758	1474455	1622016	1342671	5639310	2840496	2437343	2254821	2979222	5336746	2433819	1245172	1550157	975842	1607362	120001	1352401	631027	6.19962e+06	833287	1172824	1292953	1.28161e+06	1450719	2942321	1428199	668554	660884	958223	2611352	1221287	1570274	1059996
	X - 21358			46403	LC/MS Neg	5217	498.93					211514	194470	208576	248075	636180	632482	148688	188515	147619	401463	242582	238096		129660	231337	289781	136694	289227	389098	496057	443420	78244	651503	511038	185834	411910		601051	168840		179146	575047	209257	335351	98427	152936	189508	168759
	X - 21364			46409	LC/MS Neg	3757	213.087					553056	99593	98497	138726	276355	329211		71069		97717	336863	281556	179766	273388	96946	92224	127732	127898	140572	369172	258267	186994	633843	118413	126035	246301	122413	272621	505442	56266	199350	233343	309594	78811	60878	199976	228192	181297
	X - 21365			46410	LC/MS Pos Early	2195	160.133					53197164	57202060	98095344	97502472	104097280	99782480	44080896	112928792	65069292	44532164	91594880	60774648	63562024	68136104	124591704	74334200	34885308	107423408	83271208	36452076	66092584	13739839	67074128	64933012	37329640	90888568	13899030	84328400	244150512	41998624	73176896	5813876	42405496	54782852	105592840	62304480	35726736	68886440
	X - 21410			46455	LC/MS Neg	3921	385.17					8953448	268915	154983	737273	1433507	777369				346504	2332908	1687514	635686	647926	158102	879909		783059	1204674	798446	1236579	1004996	4136121	228574	274641	1663336	1577099	2923777	1462137	31577		3114480	1244652	492054	447810	305323	2120285	864525
	X - 21411			46456	LC/MS Neg	3956	157.087					1565628	1292061	1434725	1184731	647179	867770	688225	678049		1.01383e+06	1255779	1159687	1377923	1651356	676361	324952	441563	1749789	524932	1.00217e+06	809621	3100368		857873	1076543	565235	1223475	1221448	338826	2107962	1411745	1373172	666248		1828840	894583	1.00985e+06	1819108
	X - 21441			46486	LC/MS Neg	3025.4	294.113					311276	66740	92660	24877	258037	151650		298158		100944	171449		157574	127728		53223	116255		51322	325251	149345	633051	590260		111850	382837	179948	313513	1834901	61342	97558	262419	452421		64525	215756	157456	182259
	X - 21444			46489	LC/MS Neg	3040.2	300.064						334455	298485	102597		168610	69313		47080	160615		81938	72598	222990	113680	103511	89255	458877	182829	161932	113254	103897	39752		178204		302749	222689	56847	168386	172411		65588	104996	127193		472110	263500
	X - 21448			46493	LC/MS Neg	3097.9	317.115						95120	97439	173304		240713			145805	42118	357275	66705	98308		116221	142291	214233			150899			58233	63064		123853			59915	77877					42910	68676	148499
	X - 21467			46512	LC/MS Neg	4041	262.62					455587	196543	288901	211484	415248	207089	315010	575842	131914	180734	420859	245428	620868	386174	402824	307240	495273	312409	170462	854208	171946	660190	543073	239974	383694	338096	347222	547054	872079	279789	732935	308246	219407	351917	656852	196797	270053	309625
	X - 21470			46515	LC/MS Neg	3249	232.06					1559803		49223	73694	94510	162124				36524	300637	215430	58129	88228		55981		55177	92592	326837	149453	157227	533280			181721	212688	364036	206387		114532	452820	163781			107877	250614	156325
	X - 21471			46516	LC/MS Neg	4039	295.112					234699	207183	121995	99687	95458	96969	161077	395429	135234	84729	209944	110078	251234	154545	119676	138265	110767	150318	108411	285049		435425	181557	224058	97977	177379	205562	267864	504602	118099	254971	116029	116859	128567	194570	129472	131249	381131
	X - 21474			46519	LC/MS Neg	4039	462.178										82915	148211				280427							130393										127914	373897	89452					337972
	X - 21607			46674	LC/MS Neg	4529	167.108					834506	1528658	499899	485803	622464	647862	797002	1283983	626117	1778747	1226817	787571	947247	1444622	1517319	1026200	350392	1334855	606814	1433493	722516	2411691	726503	1663179	569366	610149	685775	955362	793995	1089987	1074137	703258	653457	1057431	1266280	1200103	908670	1107977
	X - 21657			46726	LC/MS Pos Early	3316	464.192											90928				120436							84556											197573						179298
	X - 21658			46727	LC/MS Neg	5181	498.93					148546	87525	89556	139573	556044	592960	81771			201903	125131	190299			107336	151566		172703	200997	404665	204696		254820	316111	60587	345401		363173	106269		211833	454259	54923	305955		67091	151091	120545
	X - 21659			46728	LC/MS Neg	3975	462.177					40819					95079	145719				242920							106517	35701									103173	269230	127178					284709
	X - 21666			46740	LC/MS Neg	4822	391.286					1017865	274374	384554	432657	1.92731e+06	453188	9865902	322660	857822	4978955	412632	656777	406650	409954	703074	9792628	14045745	874021	383807	798923	1627183	2725979	2107525	2240440	411970	472877	1924462	341790	3101039	299111	7.47151e+06	4122826	321232	1.79111e+06	1367836	494024	2398975	241017
	X - 21668			46742	LC/MS Neg	4772	464.302					1186253	197553				133038	373327	95730	243364	165409				38507	67039			180820	119825	131280	144909	54434	58687			134768	115269	43265		36013	735289			127133	248404		437505	284536
	X - 21729			46898	LC/MS Neg	1024	87.0453					527922	268101		277247						991559	324389		222412		1194331	702659	968259	954612		855255	332960	293192		413708		269503	1106610	249379	513640			354123	110116			571021	475622	178362
	X - 21736			46905	LC/MS Neg	3345	183.139					916373	738524	998282	455516	595114	716522	405348	293064	748756	1305603	683070	607164	183610	422762	1385926	432495	124461	1067478	262851	123744	2798166	858087	1628543	2569297	432469	1063075	1039076	270110	808218	1603082	383552	320825	96520		421615	457334	441021	310662
	X - 21752			46923	LC/MS Neg	5090	621.331						386366							217935	278701		268891	283142	589696	732696			468472		809710					275402	6515333				309088	2107657		341922				720129
	X - 21792			46968	LC/MS Neg	1290	197.083						496842	166877			758823		329865			661857		471339	658134	1159522			611825		222319	658641			1769146		648385	509745	352825		717443		235762			431826		385772	382137
	X - 21796			46972	LC/MS Neg	1625	138.057					62565		44518	84397							131285		112770	81202	104357	122596				91534					70392	59418
	X - 21821			46998	LC/MS Neg	2930	243.078					41584	72296			98187		156661	48752		192048		235233	105286	89122	137257		49411	136665	55684	197751							92642				64075		26232	66022	81255			85242
	X - 21834			47011	LC/MS Neg	3720	229.018					143468	71815								48619						123982	25026						26440
	X - 21849			47026	LC/MS Neg	4340	222.114					146346	174244	193298	332076	189675	220458	229557	121081		90621	138657	790199	184039	278794	157535	220543			93698	356695		100832	386145					240935	161249	167219	101724	113323		181216	843055	272278		478936
	X - 22158			47413	LC/MS Pos Early	3250	260.185					215939						154420		129052		175017			74821	312221				143460		249755	176656		240789		112970		103760		211923	69348							108054
	X - 22162			47417	LC/MS Pos Early	960	150.058					2122573	5552697	6972823	6275654	5.97382e+06	5147491	6416898	6740047	3660130	3648389	5605523	4530748	4425569	5856083	5625388	4473265	5236249	7548752	3.31808e+06	4822277	2928586	5.98712e+06	3865378	4485439	4940116	3611819	5344065	4210567	2793439	3377170	3030989	7421185	3384816	7725775	6227350	2011997	5904860	5316154
	X - 22379			47640	LC/MS Neg	4968	465.25					1.03848e+06	45903	46601	228397	584500	865297					415926	300317	163551	366846		68243	156642		153401	402280	104265		948739		104653	715468	95882	320234	720858		130174	210488	984790	33399		573426	75450	294240
	X - 22520			47784	LC/MS Neg	4389	263.628					202301																							394093									36185
	X - 22716			48018	LC/MS Neg	4722	464.302					81588	71753	71403				188707	173936	59896	103664					39159				60209		36700						181893			81421	56843				29441		45017	124533
	X - 22764			48067	LC/MS Neg	5263	197.155					4493928	8.27713e+06	7.1414e+06	10411151	5597576	3654550	4696405	7473100	5754498	21911092	12828984	5178800	6888964	9301830	18158996	11138198	4690355	5857915	4306042	4769402	7572441	2618701	4295174	18931980	1555452	7590430	5652197	1744351	8693010	11926009	5786530	1879980	2137773	5764328	5204635	4472059	4153856	1415182
	X - 22771			48076	LC/MS Neg	2180	160.044						412729	385712		379696	366633		269587			433254		308261	331623	359206			456082		380376	286267			345024		340637	301435	368918		329976		338079			448401		355276	330256
	X - 22834			48185	LC/MS Neg	5095	448.308						57475					214786			186979		104062												508363							157609			105442
	X - 23293			48992	LC/MS Neg	4886	169.123					1897681	6432026	4917670	2.03125e+06	5082452	3005923	2358648	2610130	1.92565e+06	7644251	5401808	3.9725e+06	5176704	5982477	6346271	4710111	3320576	4838960	2509547	3337635	374418	4730869	1400172	14716953	1829282	3047273	5910182	4730202	5756372	3581103	5278104	1444968	2133958	2977348	5747766	4472325	3.65637e+06	3263043
	X - 23294			48993	LC/MS Neg	4856	169.123					367310	2063636	2106617	1379569	565089	753307	1538710	1189811	814817	1130107	1297092	1248870	1845686	2421203	366676	651053	377917	748980	702081	1313094	1008649	1190513	870821	833751	1187225	539152	508166	936236	936959	716887	968613	830473	285691	1574534	1642127	1202057	1203163	895133
	X - 23295			48994	LC/MS Neg	4807	169.123					1950155	4.00456e+06	1934406	1650718	2213458	1374288	1275705	3530875	1229502	3157475	4824259	1246981	2121233	1.79609e+06	4790411	1572062	556011	1556657	1199754	1647153	383998	797726	921003	9032801	2.05188e+06	846936	1201333	810019	1432267	2382425	1782347	1216066	665540	1240574	2663798	867953	2.06515e+06	1.72955e+06
	X - 23314			49704	LC/MS Pos Early	1132	226.128					693336	182933	770434	1083580	209092	38203	651262	883676	86824	628020	318559	548091	78856	1376764	218305	348417	680720	3133095	180695	214745	615084	297567	536318	147732	287259	320173	4024158		290095	508375	204688	389220	253765	405316	576995	100826	165213	135031
	X - 23583			49459	LC/MS Pos Early	1112	116.071						436795							675520		487501		1776870							1075200					689021	463468	555979					571480	414406	6560673	697466	337436		1303313
	X - 23587			49463	LC/MS Pos Early	1230	132.102					299501		1294991	1517310	986990	4661023			1.80684e+06		338790						502010	3.23288e+06	1021926					1713307	1408373	427718		862218	5304224	1386164		866893	242294					302799
	X - 23590			49466	LC/MS Pos Early	1466	204.086							90309	244543	111191	63296		39609	48168		80386	39739		61141		77745			42559		177038	164451	321637	262336	247501	56297	207480	171396	57103		67139		147363	182467	236075		213962	187529
	X - 23593			49469	LC/MS Pos Early	1531	191.102					4439310	13686639	5155350	4.89186e+06	3876499	4356169	9792685	4521411	2399315	5276734	4002987	3977545	4575881	6.57865e+06	6137956	6535142	3088802	3393227	5911972	6013711	4803103	4773287	7226433	6821237	5965300	9661635	3319715	3588430	5012767	5214081	5329982	11383940	3762256	4397387	5564121	5156346	6005836	6548399
	X - 23636			49512	LC/MS Pos Early	1129	249.108					75509136	76975520	99573936	107471680	82075096	66031772	79375752	94907704	54076240	82556400	71945600	69553976	63451864	103329224	81482216	86842760	86430664	61762040	80839320	78248560	55750120	94792160	79531296	76053152	69242648	58840356	77942016	52368452	94360944	76571296	93288672	106428136	68663440	87979616	71519656	64301908	81323224	63963384
	X - 23637			49513	LC/MS Pos Early	1382	235.092					11642005	23966796	42731264	29726832	19642784	23935614	32537498	23000560	10874622	24310634	24455208	14335810	13238321	37193824	17077220	27623514	18913546	43263160	20397938	23148152	11297803	26721032	23567406	21100366	27082672	12589045	18282356	18152640	25136850	15136519	22367824	29871182	15350223	18562180	26128528	9991517	36593776	19379028
	X - 23639			49515	LC/MS Pos Early	1640	134.081					3752096	4035433	4810638	11206810	3094186	4982252	9234457	7378201	2650462	5001644	2871961	4156174	4130764	3519487	6146427	2763839	4397304	4085611	4091711	5.21596e+06	6508968	16505614	6024470	5.69008e+06	8862102	2464903	10541338	14427714	2633388	2881367	12180171	4658699	4172761	5885293	10821177	2926600	13357121	5628701
	X - 23644			49521	LC/MS Pos Early	983	146.081					14348666	31470590	1680566	1812612	55150196	45753816	43878224	10453785	3484319	36329060	3.75575e+06	44568080	3578742	2647665	1334892	13155038	27558374	23064552	16324962	940560	22853750	4842845	7611389	1304362	211740768	5308833	8322150	15519067	15832304	27892018	263515872	4471143	3.96052e+06	798508	2274914	1736045	32247372	52053036
	X - 23652			49529	LC/MS Pos Early	1991	171.076					1330704	2285447	1393547	3363903	1396255	5113613	2061737	767146	1050061	2618363	4784285	3917441	872085	785906	2108668	715889	2053796	3948655	4724718	979520	1010367	212638	921197	267536	706810	781450	717676	1731964	1.93836e+06	2362465	256971	3885242	1714950	2616929	7452448	1136601	1235264	2251636
	X - 23669			49546	LC/MS Pos Early	3122	319.165					245417	140135	71003		130536	159642		147105	102567		79763		105041	131159	201697	83816	150747	89818			119751	75660	483936			354053		118530			168462		67379	124340	302685	206524	94730
	X - 23680			49557	LC/MS Pos Late	1049	338.232						53205	120981	141611		41787	114470	84028		40630	65807	112737	123460	162633	111815				86489	64973			70199				26369	91001	62209	46743	63812	54249			341448		42446	106261
	X - 23705			49583	LC/MS Pos Late	2382	796.621					601918	1299835		1974918	1206840	1447011		540819	547149	1636656	738050	807611	934686	514175	780366	920098	413730	817274	1593700	548010			142925	485291	466870	472386	952719		720285	2231915	654191	480548	1248059	6440751	582912			1091585
	X - 23729			49627	LC/MS Pos Early	1420	140.034					102817	128295			140236			93566		96853	131239	103199	143388		149002		125254			76600				74697		96509				98943								187254
	X - 23739			49637	LC/MS Pos Early	1286	262.103					576754	546230	647522	750223	687888	539726	628089	628683	216506	460071	544133	535280	387624	792135	712237	605571	533399	406619	573671	690475	168476	1441261	717541	469948	457361	339726	490575	502015	448744	324475	756165	636127	442920	615111	644087	400109	566759	569526
	X - 23749			49647	LC/MS Pos Late	1916	568.428						307300					439240		268595	277512			99599		140788				271667		181835	314972						256648		103998							240954
	X - 23765			49663	LC/MS Pos Late	2522	552.432					2924353	5914896	11422418	9690419	5530132	5606369	9548745	9975451	5675323	7036547	1532134	6463799	11945657	7960626	6536891	13975351	5.70825e+06	27573138	14017594	4144806	13686165	2.78625e+06	2.86982e+06	2350243	4415936	1284736	6922637	9087394	1880207	10552028	553864	9824550	10113982	5610099	2015916	2310209	10338325	1.43275e+06
	X - 23782			49681	LC/MS Pos Late	1627	349.273					164038	455587		220164	222938					665318	263568	342847	213418		982362		174779		85067		2469940		390277				195956		240687	706140			111088	483553	206429			246859
	X - 23997			52025	LC/MS Pos Early	1634	223.075					629440			3447413			997110	397530	442502	150009	341128	434684				289484	1310863		1311272		1672792	2881404	3429576	6581429	5482918		2101423		300795		601989		3037467	5818790	2011065	555599	238775	1824420
	X - 24020			52049	LC/MS Pos Early	3064	188.175					1392573	1551144	1838998	1399159	1.66981e+06	1457219	1101981	1558533	753403	1152453	1.39567e+06	1398700	809999	1063105	1504956	1326386	668163	1124806	1040398	1451583	1127105	927807	1437904	830196	1074506	947562	2464016	1383759	1304889	1304138	1388742	1141683	952948	1080940	904107	882406	997065	1115976
	X - 24024			52053	LC/MS Pos Late	2710	587.463					127337			122486	254122								77377				210891		147647			62240	278999					221688	161115						67385			54182
	X - 24061			52090	LC/MS Pos Late	2400	720.587					11649704	19278860	9847873	12062892	13170584	11697211	10482367	10119046	6701952	12683602	15572256	10385648	10158425	9925293	11088424	10550322	8472316	9570584	9713028	12934176	8.33008e+06	8773520	11844773	8815842	7993880	6817248	13307539	11809587	12023523	14101289	7994773	11230976	12913737	8923847	10251087	7505217	8939792	12179022
	X - 24106			52135	LC/MS Pos Late	2172	661.526					603816	729146	579248	879993	325640		243147	356859		851693	673483	600524	357271		796552	432231	513789	240938	538317	597274	776843	599731	592125	359544			1114664	726605	591694	531527			746642	370038	638216		470132	949913
	X - 24204			52238	LC/MS Pos Late	2870	564.534					196918	108542	179103	262948	125604					192163					98097			98566	159965		360669		359472	138678			204279	176786	455411	330532			86014	185763				78676
	X - 24243			52286	LC/MS Pos Early	1003	132.065					4310307	3472499	3250732	2983224	4.05312e+06	4940485	6115727	7292419	4922916	4170329	4270777		3663468	4771603	3202421		3005438	5666401	537262	3641183	3209608	3996988	4.15127e+06	6036381	4576955	2797368	3920560	3351012	2526765	3422402	3180359	5812836	4394831	3199737	4347107	3036953	3003522	2954237
	X - 24293			52297	LC/MS Pos Early	1189	226.128					2226161	662764	408725	1112014	227240	192400	216097	415062	265705	303007	215765	74237	127047	353062	202177	74296	208432	250488	342532	514928	75589	48503	486340	108608	380815	1132307	380158	32917	165900	85727	373859	315112			797377	334341	64419	168126
	X - 24295			52483	LC/MS Neg	1152	217.071					431836	304320	128700	155874	191680	159308	323021		226701	424319	155670		119687	106139	203516	248997		182763	158803	51676	256688	681569	585817	75777	331738	208042	137107	526754	323249	89796	271859	130617	310580	650444	182338	126828	100155	146768
	X - 24306			52501	LC/MS Neg	1232	171.078					4714907	3.74408e+06	4745580	2095766	3208538	4926326	3334600	3.69499e+06	2750639	3833322	4535721	3756635	3111734	3.87728e+06	3.97532e+06	3147643	3258394	3859960	3089971	2960072	1422671	1746459	1.88903e+06	1563074	1558099	3050686	1716657	1.88478e+06	4887185	3816515	4316527	2779186	1963304	1713538	1521686	3.62316e+06	1969396	1870729
	X - 24307			52502	LC/MS Neg	1341.5	171.078					21277436	20091564	21200892	10466717	14717092	22110046	15849243	18223740	14028979	18337856	21212184	18552372	16390163	19892138	20796074	17892544	16008821	19672832	15917447	16064905	7393760	9534532	9899792	8496864	8507645	16511134	8741831	9835289	20762676	18586786	20329052	13988307	10406567	9273076	8.17161e+06	18568068	10668242	9434004
	X - 24309			52504	LC/MS Neg	4430	321.148					418828	475602	111061	368839	466896	329137	370755	323636	151332	106827	329792	303717	502854	285391	271295	272245	395676	314058	212817	379657	570309	207214	354315	287404	330846	97938	148248	334139	331728	143521	123101	212564	360567	265239	96372		130459	244077
	X - 24348			52544	LC/MS Neg	4309.4	299.639					245469				45953						188594	171892					124766	80281					450580			234944	53906		545139			127233					74557
	X - 24422			52636	LC/MS Pos Early	1194	271.092						63838		70317	156581	115306		55466	107314	89933	208183		92303			120938	107988	117667	78896	107979	177443	109246	198103	202619	137735	122218	188013			131170	169499				153391	20524	148926	84722
	X - 24425			52655	LC/MS Pos Early	2378	130.097					329318	486052	1100486	671171	327071	589944	665258	273066	317606	224146	649006	380796	438503	689795	754340	773944	636889	1200096	476044	538306	266357	684325	377070	159278	539155	358462	595313	789083	433184	176540	700962	574273	383227	274356	931467	188978	728632	558576
	X - 24432			52662	LC/MS Pos Early	618	210.061					60381	228021	166764	229917	205677	132242	229358	290688	120132	413917	39297	178626	184289	189920	338465	237704	259026	193108	356583	256284	178381	152089	233134	42733	285926	140218	364844	268925	299034	308722	186533	252136	272645	277005	233953		374514	219452
	X - 24435			52665	LC/MS Neg	6625	465.304					9151170	982818		9784338	58207		8265233		4.00525e+06	9160932		6324474	439076		258385	21756220	5112260		7140268	322055	350330	6522075	7.2903e+06		32749232		1450142	826071	5082462	1037703	32064416		5804544	5586464	623254	22881514	121349	842500
	X - 24449			52766	LC/MS Pos Early	1678	305.145					577425	530188	774313	1564320	672645	764106	1071185	731484	201938	343307	468300	399010	532613	816033	615438	622134	517763	270212	569810	532960	427267	1300230	831581	1017834	1066484	239831	1222406	608616	544169	302488	1070171	361615	642311	981417	1516721	333837	896062	562827
	X - 24452			52769	LC/MS Pos Early	2756	205.155					1.81814e+06	1686663	1401719	2163815	1.97029e+06	2509744	1423680	1295139	694033	1074613	1.83174e+06	1539774	1071942	1756004	1.80416e+06	1314848	1066517	1.89528e+06	1602240	1575381	1.7095e+06	1.89797e+06	1904826	1503284	1678239	1256893	1.6716e+06	1765078	1077106	1531851	1300133	1307852	1839417	1556625	2.06731e+06	1340870	1553749	1995818
	X - 24475			52792	LC/MS Pos Early	1258	146.081					274796	5881000	1531728	2400969	699619	296573	911983	1590890	363851	1175086	222347	596427	395970	1002126	1502269	1451377	1067661	2616951	6181047	793863	210457	503280		924849	678355	397883	406914	3248759	1003558	1821435	4329247	3331257	1550541	1554484	2.02713e+06	76965	2973118	1.67058e+06
	X - 24512			52833	LC/MS Pos Early	1025	190.082					2396543	2326760	2302285	3176350	2100436	2453377	1696813	2.09658e+06	1213337	2322244	2129688	1838860	1785994	2530867	1838196	2502345	1973361	2263210	1922422	1866747	1794337	2692091	2260453	2474801	1810499	1318749	1455915	1851426	1557817	1605596	1525629	2192420	2174637	2186049	1.92034e+06	1801480	1.91983e+06	1934900
	X - 24513			52834	LC/MS Pos Early	1148	149.056					1191867	1.1999e+06	1327893	1822732	2033072	1634014	1278108	1065772	667337	1121118	1363262	1416706	946234	1534936	1300483	1197414	862545	1117525	1217915	1358056	933503	1466094	1527093	1054351	1273724	1032030	1141183	1144866	1115368	1061353	1359921	1109704	973544	1112725	1193764	1015502	1141123	1234593
	X - 24527			52848	LC/MS Pos Early	2221	243.134					551209	1515424	583911	376259	502771	1608911	1089170	751506	1232664	2128817	2215114	1051573	544926	1260477	3370505	1422007	263839	1125856	351656	1349915	1140404	4194216	621902	5736027	337494	472015	371625	724303	1093670	2122543	624259	404240	231634	143995	684115	242812	632682	567764
	X - 24542			52863	LC/MS Neg	1674	224.057							35869		23404																												154614
	X - 24544			52865	LC/MS Neg	4448	411.184					592743	27755	51362		279352	386358	47346	85692		76332	262802	217069	127851	226377	131311	164796		57896	93391	169902	132634	214656	395104	47263	38705	196069	92705	564400	269736	38524	121368	188968	374853	55893	52271	194653	205492	95121
	X - 24546			52867	LC/MS Neg	3289	231.051					433705				78412	163224					120284	158691	74693	89961							75283	52705	397097			124080	87187	249141	146173			244789	254659			70234
	X - 24699			53127	LC/MS Pos Early	2402.3	241.154					9947203	10569799	12585507		11529956	16655824	10136436	11440726	5774983		10944343	11555657	8476698	10810424	12856873	9765251	5998492	11862803	9708287	10284850	7149372			8.189e+06	9964879		12120541	11654055		7.64294e+06		7589349	8843399	8274641	10392305	8042411	12028944	8714103
	X - 24728			53157	LC/MS Pos Early	1431	238.038					224223	272200	309202	310175	301901	182603	296526		161226	320798	245076	295626	177229	289751	223778	249636	219395	288525	279364		209380	279117	250408	192993	243535	132850	476115	220340	297293	224895		217913	253921	329580	400153	160208	354589
	X - 24736			53172	LC/MS Pos Early	2821	189.135					732005	810122	724362	549050		1377526		1643808	510980		2041205	675486	344308	1092020	385484	297867			1146250	780103		576326			574415		322025	1568453	445321		509426	712135	227932	1045687	2617451		514683	389031
	X - 24738			53214	LC/MS Pos Early	1051	160.097					242332	1697371	17132074	9939609	731852	1839710	3655840	13083058	612479	1474631	100472	8718121	867755	2807530	796868	2273004	4227681	62235536	6533999	5258957	2897550		145104		661099		24529366	2159228	2569081	2695087		1438208	2204874	2945143	1168804		6491574	1033146
	X - 24747			53266	LC/MS Neg	4360	321.147					116182	310184		186747	115172	91545	308851	235468		102991	109766	242987	127664	212254	103166	213099	236233	157197	102065	360666			124561	121411	252258	50106	94238	202047	96166		213880		188759		34710	116505	26405	190327
	X - 24748			53267	LC/MS Neg	4596	321.147					625439	712916	375951	489841	475142	426132	437320	601185	318167	955678	463825	482234	617101	426033	636014	372479	766682	612923	656839	1.02892e+06	216848	480195	308218	282423	373792	230714	720887	578091	756071	471903	314071	833469	378167	226739	561544	242088	724966	718897
	X - 24765			54703	LC/MS Pos Early	1800	83.022					36211360	35318220	25131832	26665788	31025706	37709624	37501292	40474152	19388792	24999206	35944028	25236228	24834814	32388960	32063716	28831230	27711740	35951192	31979556	18601942	31645650	25166480	23363568	34483000	23296096	28929870	21768720	24680450	26179798	29604312	35273992	24272930	29967806	35233044	24613340	21624532	19555062	23239860
	X - 24766			54704	LC/MS Pos Early	2068.7	115.087					1039311	734311	740807	787035	825499	849661	753902	531586	357033	718622	801547	990244	609643	532236	786524	474650	601410	437388	615681	871904	756485	597648	702456	554418	510734	525536	883015	1074038	668728	788074	964359	577379	638872	363713	941476	587291	526654	747717
	X - 24803			54831	LC/MS Pos Early	1796	324.928					2624539136	2671565056	2615333376	2514114304	2315009280	2651870976	2356082176	2477729536	1926079488	2652995840	2612297984	2434714880	2305263104	2550467072	2698557184	2409148160	2400856320	2527576064	2553131008	2819429888	2294758144	2392880384	2637353216	2435829248	2150626304	2251602432	2680064000	2466340864	2633867008	2434195968	2566373632	2265040896	2461274112	2455138304	2405868288	2295297792	2701048064	2630874624
	X - 24804			54832	LC/MS Pos Early	1803	340.902					560835008	540980416	572987584	530011808	351530240	569392896	419441920	490154240	456081280	558518592	534658208	509334304	454884704	509889120	587374976	454788736	503258912	550902848	528676000	583389312	398840160	466065856	594628352	462393792	422341216	459272896	575403264	478691712	536342304	510192224	497152288	432311936	509581504	501079104	447724992	514997312	573190528	559721216
	X - 24806			54834	LC/MS Pos Early	1800	626.867					221990400	212153744	235333312	213533600	150353104	231873680	172053680	193043552	178245920	209895264	220097360	206184080	194448352	232786624	221263440	186173376	192248928	223200880	203497424	220488624	160592464	197726560	222539440	200255344	176081120	194152656	221665168	197413200	211971888	203334896	199551120	185926912	213321568	196038592	182842688	217536464	217633552	228815616
	X - 24809			54837	LC/MS Pos Early	2180.3	217.155					749723	796968	2288982	3437582	587812	858448	416192	424652	310961	225438	212818	347722	1456865	2320540	5262744	1048996	1154675	578654	538336	866705	1330668	390064	946641	3073309	1009597	515139	2536163	2541880	263658	213463	1860866	376286	1297655	3484464	323195	211855	4023077	1177333
	X - 24812			54840	LC/MS Pos Early	2649.5	230.139					301522	311460	304474	168178	246412	284880	168737	381799	143889		235634	168177	199634	307000	314930	138644	209687	462978	192550	155166	464325	249220	350893	245499	314922	219442	279302	309171	226243	385504	180738	157345	133871	333373	369700		280155	361081
	X - 24813			54841	LC/MS Neg	1285.7	202.048					4000372	3607158	3356927	3361795	4098867	3640443	2974456	3.28145e+06	2341347	2691750	3255185	3121075	3343707	2958232	2788770	3242639	3098614	2630734	2977375	3.40293e+06	2348243	3.66602e+06	3124346	3110043	3244615	2449066	2669729	3179242	3.82409e+06	3115190	2582697	3605255	3091359	2898572	3506678	3704593	3097974	3278753
	X - 24831			54859	LC/MS Neg	1410.2	188.078					71120	42585	38924	46521	62315	53757	34671	32580		39998	50009	67350	39905			59349	44612		39660		57067	57749	66596	97676	32069		51939	48122	80052	80580		39332	48130	45207	45611	58797	45366	56710
	X - 24845			54873	LC/MS Neg	3672.3	223.007					249913	167896			19594		109846	129516		21149		27335	174849	214915									69109				166970	758030				87036	124735			395139
	X - 24849			54877	LC/MS Neg	4611	313.119					194197	238722	328690	575511	125806	631606	132130	99575	381941	177275	710548	281407	216740	160001	284583	465226	527060	115509	232257	303134	229379	199161	233256	269191	65403	272343	102270	117510	174213	205771			180597	157979	263013	207942	496829	122339
[truncated: 36 more columns]

## Sheet: Tab 2-Stool_Raw data
											ASD or TD	TD	TD	TD	TD	TD	TD	TD	TD	TD	TD	TD	TD	TD	TD	TD	TD	TD	TD	TD	TD	ASD	ASD	ASD	ASD	ASD	ASD	ASD	ASD	ASD	ASD	ASD	ASD	ASD	ASD	ASD	ASD	ASD	ASD
											Time	Baseline	Baseline	Baseline	Baseline	Baseline	Baseline	Baseline	Baseline	Baseline	Baseline	Baseline	Baseline	Baseline	Baseline	Baseline	Baseline	Baseline	Baseline	Baseline	Baseline	Baseline	Baseline	Baseline	Baseline	Baseline	Baseline	Baseline	Baseline	Baseline	Baseline	Baseline	Baseline	Baseline	Baseline	Baseline	Baseline	Baseline	Baseline
PATHWAY_SORTORDER	BIOCHEMICAL	SUPER_PATHWAY	SUB_PATHWAY	COMP_ID	PLATFORM	RI	MASS	PUBCHEM	CAS	KEGG	ID HMDB	NT1	NT2	NT3	NT4	NT5	NT6	NT7	NT8	NT9	NT10	NT11	NT12	NT13	NT14	NT15	NT16	NT17	NT18	NT19	NT20	ASD1	ASD2	ASD3	ASD4	ASD5	ASD6	ASD7	ASD8	ASD9	ASD10	ASD11	ASD12	ASD13	ASD14	ASD15	ASD16	ASD17	ASD18
1	glycine	Amino Acid	Glycine, Serine and Threonine Metabolism	58	LC/MS Pos Early	1375	76.0393	750	56-40-6	C00037	HMDB00123	55277092	39257780	38540984	14142913	19949016	23469500	32175124	66686500	28824660	52930488	17373024	38968348	22808216	39564720	39293164	48456328	45034012	14321167	40287544	31646788	72980240	22668304	108132344	32517592	25529604	10530306	34483380	28504016	33785528	35069680	35763192	68317072	20288454	48140904	20156472	39421992	20978102	33384772
2	N-acetylglycine	Amino Acid	Glycine, Serine and Threonine Metabolism	27710	LC/MS Pos Early	826	118.05	10972	543-24-8		HMDB00532	403436	490384	717540		369002	563292	745663	1.03749e+06	525967	371571	622423	448928	204480	737672	925033	666727	681063	400217	903026	387858	695081		2152552	437597		436905	149247	17758932	490790	388287	1097320	655164	300653	1096826	268094	688396	216908	478409
4	sarcosine	Amino Acid	Glycine, Serine and Threonine Metabolism	1516	LC/MS Pos Early	1280	90.055	1088	107-97-1	C00213	HMDB00271	1.84793e+06						772903			1.01684e+06							675939	74290			1166207		717483				3000534	2952206	1268418	380407				668189		648019		592620
5	dimethylglycine	Amino Acid	Glycine, Serine and Threonine Metabolism	5086	LC/MS Pos Early	1104	104.071	673	1118-68-9	C01026	HMDB00092	942251	1.25783e+06	655852	1095417	842565	1248863	1534139	942768	2174505	954031	1517783	456158	913970	1277315	7672220	1117845	1406740	1235366	1014470	1079260	1.95939e+06	1004269	788519	2083936	913661	1872735	3202589	5536423	1065283	1316988	985313	1582563	924827	653429	1475125	1076471	454492	1546588
6	betaine	Amino Acid	Glycine, Serine and Threonine Metabolism	3141	LC/MS Pos Early	1064	118.086	247	107-43-7	C00719	HMDB00043	6137286	2472321	2982335	1467708	1351008	1661295	6120362	3460704	4373770	3724121		3810993	2214943	2253208	4100360		6570478	8010537	2161405	3514653	4346899	3711769	3024258	2272895	3023192	3293873	4910600	16995182	4645337	2506510	7544237	6623948	3634873	3386479	3636806	3989237	8941802	4440360
9	serine	Amino Acid	Glycine, Serine and Threonine Metabolism	1648	LC/MS Pos Early	1239	106.05	5951	56-45-1	C00065	HMDB00187	133696976	78907536	82410280	39107832	43697840	59350640	48794076	123980720	80696984	126975968	42993136	75653800	52249356	62845464	60879856	85522312	111474064	37908300	67101356	81227080	140122544	66772628	168078848	74232384	68651984	28668060	83850056	74627112	74366504	58867328	75668856	128039664	55732708	91556664	50530848	65348520	57209884	72312344
10	N-acetylserine	Amino Acid	Glycine, Serine and Threonine Metabolism	37076	LC/MS Polar	2000	146.046	65249	97-14-3		HMDB02931	2344198	4464847	2015015	626479	410849	3563323	2245812	1844810	1639347	1310702	3653406	1983367	1038942	3519800	2301204	2113396	981419	2451820	1499352	1386092	4677858	642465	4309055	1322908	944356	584076	1109255	32338902	927680	1374033	2023590	2293772	1806404	2717526	661405	1742477	766328	1131283
14	threonine	Amino Acid	Glycine, Serine and Threonine Metabolism	1284	LC/MS Pos Early	1514	120.066	6288	72-19-5	C00188	HMDB00167	298857952	223305504	232332160	100956016	138363568	159015216	160699888	357184032	193748560	274568896	100489208	209255664	153572416	183279408	201603072	212460016	302923776	89896488	225128896	237253264	339859648	164965824	480171584	232717632	185926432	79680272	229604432	215078288	208707904	183077312	173520688	365504992	137773632	242040528	141698240	192760992	134312496	225146784
15	N-acetylthreonine	Amino Acid	Glycine, Serine and Threonine Metabolism	33939	LC/MS Neg	821.6	160.061	152204	17093-74-2				573426	626268	99243			965576	218159			707896	694423	371216	880514	509446	342662		840189	249646	320064	899602		1.71475e+06	213677		111335	275624	3132459		387720	328013		807839		541451	372804		323361
19	2-methylserine	Amino Acid	Glycine, Serine and Threonine Metabolism	53229	LC/MS Pos Early	1652	120.066	94309				822493	933913	1025642	218999	610568	793457	801842	940029	762635	488802	1545268	1.43785e+06	537109	901345	472992	1018785	547054	2347454	1666527	568250	480709	284869	739454	443482	935043	822300	745135	1479379	689432	1056791	1.49545e+06	628532	580866	805060	426138	324497	474417	280883
20	O-acetylhomoserine	Amino Acid	Glycine, Serine and Threonine Metabolism	31539	LC/MS Polar	1850	160.061	439389	7540-67-2	C01077		333280	370876	453617	87324	269848	463767	412879	754981	484801	418005	581750	689889	629471	505024	634218	385937	620506	415544	245450	359095	256948	307173	271391	565685	452848	299767	170633	664381	221589	668407	484969		206877	409544	859995	539844	238035	483757
27	alanine	Amino Acid	Alanine and Aspartate Metabolism	1126	LC/MS Pos Early	1700	90.055	5950	56-41-7	C00041	HMDB00161	302762464	227959792	219786352	111753240	129459640	143593456	210578832	316706336	178117008	247519952	132536792	205345040	145531408	237726528	236974960	241724416	246561744	122342144	225539776	185305840	312737152	128257168	394439968	196876272	185086368	191733104	209027264	277738912	175274064	221075360	187350544	318624800	209023920	227667808	135326656	246187120	143699872	190746656
28	N-acetylalanine	Amino Acid	Alanine and Aspartate Metabolism	1585	LC/MS Polar	1564.8	130.051	88064	97-69-8	C02847	HMDB00766	3.39832e+06	3.75733e+06	3.92391e+06	919061	2324700	1148756	4730498	2949656	1131665	4169571	1242608	1229389	428510	9716748	1717057	5875359	4314758	3260042	1656181	3218930	5321351	773731	3253375	1477893	7.6659e+06	7113553	1825848	8367102	4253939	1933128	836151	5489806	5063462	4319716	3127439	1836185	3913727	5101186
30	aspartate	Amino Acid	Alanine and Aspartate Metabolism	443	LC/MS Pos Early	1165	134.045	5960	56-84-8	C00049	HMDB00191	232512720	215878240	197696176	126832080	111778744	160115056	137729920	258562304	204758208	218202240	114952952	197808048	176663792	197079328	183253888	174118128	339825152	96789464	180427136	284846560	417138208	176162192	522275968	140956624	228271440	76855656	386726176	282667616	235048448	193480976	189606128	295921440	151455920	331892480	183379600	107956856	209313824	260423840
32	asparagine	Amino Acid	Alanine and Aspartate Metabolism	512	LC/MS Pos Early	1225	133.061	6267	70-47-3	C00152	HMDB00168	186303952	48749764	9283415	3000524	3817147	7264305	10492954	91138376	7.09396e+06	183158848	11021369	35368088	19049340	21962612	24357188	36214368	65736344	21496592	11632403	4737141	6264172	9922449	130239704	16636009	6784540	20169112	3.93237e+06	73550936	7.32985e+06	27844280	44666352	37625036	9127218	34898120	4115279	21559456	21055004	27420512
33	N-acetylasparagine	Amino Acid	Alanine and Aspartate Metabolism	33942	LC/MS Pos Early	785	175.071	99715	4033-40-3		HMDB06028	1317031	1199052	1211106	382016	593183	4218223	1231521	1258602	1171603	1612667	461254	896871	667652	821178	1006446	912518	4750440	2108918	1099771	1346069	1053036	1944223	3328176	804513	1579967	665072	975983	572864	1645682	1369042	751798	1114704	688752	2798081	662404	1317638	1432927	733254
34	N-acetylaspartate (NAA)	Amino Acid	Alanine and Aspartate Metabolism	22185	LC/MS Polar	3143	174.041	65065	997-55-7;997-55-7	C01042	HMDB00812	71769520	59563088	35152668	3507496	124192704	170137616	120609664	25581986	11597524	48962812	79034104	66300608	119160528	84581616	57343536	122445392	19758864	201794432	14514040	407013344	102811016	20381176	407237280	32675544	11374063	28127912	385075712	35087288	10093278	382318016	107199960	12571859	65505640	609897664	48208688	38444108	48637144	284741504
37	N-propionylalanine	Amino Acid	Alanine and Aspartate Metabolism	42993	LC/MS Neg	1335	144.067	321155	98632-97-4			331185	197637	73096		561449		113090	174098	66359	121384				273216	119987	446819	307262	167265	54237	345881	219507				651086	618496		182683	1063377			210499	340337	386699	213860			425252
39	3-sulfo-L-alanine	Amino Acid	Alanine and Aspartate Metabolism	47089	LC/MS Pos Early	570	170.012	72886	498-40-8	C00506	HMDB02757	117842	202415	687153	77358	99177	765481	249763	174295	34526	358396	156244	142442	143787	269688	210910	1014367	86849	36838	27707	81572	307589	25480	510369	174625	43551	52786	461831	378704	236249	223653	268641	199098	153013	208739	186625	103775	810455	164915
41	glutamate	Amino Acid	Glutamate Metabolism	57	LC/MS Pos Early	1500	148.06	611	56-86-0	C00025	HMDB00148	1547467264	1054299584	1177451392	274492864	721984320	1092688512	1425070208	1648843136	714349696	1289377024	558341440	1658623232	1154476288	1464290688	963144128	1646370688	1365104512	1004113344	791890816	1738149632	1789825920	443152320	2339422720	971328960	737384960	282010176	1123596928	549480960	1033607360	861900672	1493800960	2364841728	921706496	1055345728	1282518784	1359175040	1685884544	1324518272
42	glutamine	Amino Acid	Glutamate Metabolism	53	LC/MS Pos Early	1291	147.076	5961	56-85-9	C00064	HMDB00641	260000992	153232688	125371072	78226392	78165944	102983904	96901328	222418400	163024464	232712464	82314192	103881800	94048032	115673224	114859984	136043632	242802240	69701552	105268488	138068496	251256224	132651048	329016096	133918104	133343560	53708160	121430952	137392048	122194192	98154816	140732160	261449488	95140320	144682480	93741952	130313888	103617896	124889992
43	N-acetylglutamate	Amino Acid	Glutamate Metabolism	15720	LC/MS Pos Early	1050	190.071	70914	5817-08-03	C00624	HMDB01138	26558800	41087492	41240340	7.40881e+06	18244324	29570660	37610180	20235782	4931042	15518282	54644456	60243304	29751312	40860684	21200780	39600520	11144986	38853312	10581409	29608306	24180472	6328695	34572312	33421154	8436249	2929993	39461956	4728997	13692399	21047532	39682064	41325984	16419171	30054612	28503400	33003258	24092260	19840276
44	N-acetylglutamine	Amino Acid	Glutamate Metabolism	33943	LC/MS Pos Early	845	189.087	182230	2490-97-3	C02716	HMDB06029	4730851	2721330	6353587	2849659	2867981	3189452	7881332	4240701	3584436	2936965	4616541	4841522	6194047	10316566	5327274	3425656	7506336	5444944	3241624	7099168	4920908	2496679	7240487	1623990	7540293	1948019	1247449	1194610	3468363	6266102	7789147	12459304	4973950	7551621	3499032	6804029	3586654	5148244
46	gamma-aminobutyrate (GABA)	Amino Acid	Glutamate Metabolism	1416	LC/MS Pos Early	2048	104.071	119	56-12-2	C00334	HMDB00112	13531229	2172898	1.36815e+06	993958	1.20261e+06	1.02226e+06	3041571	2716213	10569142	9109792	2.00161e+06	2.13114e+06	2.00356e+06	3.80729e+06	1.18006e+06	4.09817e+06	9136503	3996379	2.56222e+06	5158736		1700277	2.35024e+06	1.04342e+06	6500519	2.73701e+06	790038	29172886	5826975	1.90783e+06	1.0985e+06		9036243	2500813	1.26289e+06	1.31406e+06	7262264	20211608
47	carboxyethyl-GABA	Amino Acid	Glutamate Metabolism	40007	LC/MS Pos Early	2085	176.092	2572	4386-03-02		HMDB02201	11313252	15384866	8854278	936820	9538316	23550936	23932656	24561766	21205614	11519407	24543204	27567124	17109624	8693792	6274180	13214388	20638644	7533449	7.79889e+06	20617260	9788761	11687493	12704483	12296020	25405882	10601998	4103877	844211	12449907	3010561	1949701	1.89676e+06	3567737	4229929	17283228	19060584	3606219	26921748
51	N-methylglutamate	Amino Acid	Glutamate Metabolism	31532	LC/MS Pos Early	1300	162.076	439377	35989-16-3	C01046		2155783	2897592	650038	186845	926071	1476163	1.0267e+06	1280853	1548138	5020507	657783	2297341	780688	1453436	407478	2508613	975978	1853817	576438	1.85371e+06	1588828	515615	876622	1377084	883786		2192648	729256	793489	1395015	7.31002e+06	2768114	1547683	1631019	828836	3282564	2199655	3013542
52	glutamate, gamma-methyl ester	Amino Acid	Glutamate Metabolism	33487	LC/MS Pos Early	2170	162.076	68662	1499-55-4			4138841	1674000	2686435	479070	2342787	2179128	2904925	2777727	1240604	2976099	840844	5129525	2495411	2576498	1.46827e+06	2822165	2042454	2009379	1844462	3830974	2213007	933513	1543151	2303899	1489738	532029	2384068	727877	1712885	1448245	959513	3351906	1482379	1139744	2805006	5286206	3034460	3265051
53	pyroglutamine*	Amino Acid	Glutamate Metabolism	46225	LC/MS Pos Early	1900	129.066	134508	2353-44-8			675319	689874	978697	378408	219698	408422	1.01793e+06	1162637	808349	673274	394988	488474	498530	810925	559472	961257	799335	319833	380380	1697917	255911	387111	1015783	382453	549960	399976	515941	2773123	4293689	394274	1.01858e+06	1780301	685326	1.23818e+06	619202	379491	325662	712128
56	N-methyl-GABA	Amino Acid	Glutamate Metabolism	39577	LC/MS Pos Early	2109	118.086	1550042;70703	1119-48-8			1960528	4592226		735305	37417752	5080886	18106642	3507679	1411956	1377516	3291609	1773477	2956695	1336559	1209878	5513500	8584312	1967523		5249430	9417384	10772692		7.56584e+06	647262			810990	5663773				64675540	1601376	3822850	5044208	1302335
58	S-1-pyrroline-5-carboxylate	Amino Acid	Glutamate Metabolism	42370	LC/MS Pos Early	1528	114.055	1196	2906-39-0	C04322	HMDB01301	736719		219984			743925	794535	1219159	480861	285481	417862	1460146		724982	952760	976414	985479	328960	632580	738218	1780171	406291	1.91471e+06	720987	650023			742684		473814	2415122	1098157	343560	1310356	978987	1035160
59	histidine	Amino Acid	Histidine Metabolism	59	LC/MS Pos Early	2707	156.077	6274	5934-29-2	C00135	HMDB00177	219942464	54364956	88001616	55926748	54749308	54511704	56067776	228061296	116328096	212390304	29325112	70731248	47770180	49038080	73050760	68919184	194033344	42063844	81222808	133105216	136333968	97494168	200361680	105462024	83239712	38729620	115975432	160528928	100376960	68481144	71443568	274734464	80158296	51898444	68549280	116421752	101535576	112641240
60	N-acetylhistidine	Amino Acid	Histidine Metabolism	33946	LC/MS Pos Early	2065	198.087	75619	39145-52-3	C02997	HMDB32055	1660823	1042808	1.52491e+06	212533	1789226	1463856	2278635	1861731	1223780	1488503	568493	1.53537e+06	1244428	1849836	998060	3173529	1492843	1286861	545340	1091259	164485	264058	3302979	899309	1085329	300661	592381	1.82353e+06	825391	1468417	2818092	924663	1107794	1534656	1.73973e+06	1479089	1754828	1232272
61	1-methylhistidine	Amino Acid	Histidine Metabolism	30460	LC/MS Pos Early	2755	170.092	92105	332-80-9	C01152	HMDB00001	812153		160508		727855			92544	653704	1613477							2725906				732387		16839046		366739			7778563	6335299			1497823	304251	240532		117791
62	3-methylhistidine	Amino Acid	Histidine Metabolism	15677	LC/MS Neg	906.3	168.078	64969	368-16-1	C01152	HMDB00479	2122511	293329	50821		1419293	1357788	106164		175651	91099				40018			151183	449402	137628					50362				1527984	808516	26349		148473	353762	142095	96686			332266
63	N-acetyl-3-methylhistidine*	Amino Acid	Histidine Metabolism	43256	LC/MS Pos Early	2056	212.103	193270	37841-04-6			1222971	495188			1.98634e+06	3267716	448466						101874	348885	255800	401662	106847	3868533	1059056	110767		95258	183637	436688	604459			113443	895284				1230699	697227	329766	245650		427349
64	N-acetyl-1-methylhistidine*	Amino Acid	Histidine Metabolism	43255	LC/MS Pos Early	2100	212.103							169180	161769	1541739		142313		441706	1627041			211633	126779	163557	406048	3668496		172192		333029		2615092		814821	94420		463912	1258710			3007380			500481	207163
66	trans-urocanate	Amino Acid	Histidine Metabolism	607	LC/MS Pos Early	2285	139.05	736715	104-98-3	C00785	HMDB00301	86702840	91904192	52225804	15599018	58265524	42058012	60095520	44207700	29873154	35883808	37708196	49526156	46181480	57139548	32239780	47803344	30466906	26854046	51097680	45526580	27538040	18323488	94541136	36134276	66342600	11173071	46428212	29334770	29397676	38446936	14882393	25276960	57682252	33589056	40976544	67588616	23151094	52083112
68	formiminoglutamate	Amino Acid	Histidine Metabolism	43493	LC/MS Pos Early	1880	175.071	439233	816-90-0	C00439		5.42159e+06	15867074	11568390	991467	6167029	23190302	22105656	17989572	2151172	3507064	2981945	21528440	10557589	26660286	22577710	36147220	16998212	13084102	8026215	3620657	31896376	1.61331e+06	48223028	22353012	7151264	2304760	20607070	5687276	9642604	8928744	45784392	6208657	10180506	16708038	3.37014e+06	9741827	3418636	3996488
69	imidazole propionate	Amino Acid	Histidine Metabolism	40730	LC/MS Pos Early	2263	141.066	70630	1074-59-5		HMDB02271	4863529	3.87396e+06	2106312	2782064	11009319	1403687	6634613	7333670	2382447	83850992	162927	1064155	2865483	4402795	11626259	30192968	6389423	2877492	13453398	4535929	11060263	3849536	11483868	2838069	21091700	67251312	15391943	210017760	88384216	9879329	21142582	151529296	9916649	928737	3313636	7949458	2622541	72171528
70	imidazole lactate	Amino Acid	Histidine Metabolism	15716	LC/MS Pos Early	2040	157.061	440129	14403-45-3	C05568	HMDB02320	1055581	528354	302268		8938446		554167	388566	348481	3469972	320708	436088	278038	277852	132947	276620	566834	576683		821256	382747	99004	393666	284886	347430	163182	308012	1.855e+06	3540900	303761	462683	27659156	295143		171588	952933	458754	422954
71	histamine	Amino Acid	Histidine Metabolism	1574	LC/MS Pos Early	3035	112.087	774	51-45-6	C00388	HMDB00870	7902257	1309164		1249637	540386	71327	337142	534030	3853360	194805		67365	5190891	11082826	2924178	6993432	11366826	247093	58871	494682	2.83395e+06	1089218	540658	2117996	2211541	81075	773319	108435456	2764135	91445		1207143	131741		1.59702e+06	5753391	407887	1511629
72	1-methylhistamine	Amino Acid	Histidine Metabolism	43831	LC/MS Pos Early	3040	126.103	3614	501-75-7	C05127	HMDB00898	1406481						108175		218376							247463	754151				1007881				230613		345693	6947169	456693				306337	108141		375890
76	1-methylimidazoleacetate	Amino Acid	Histidine Metabolism	32350	LC/MS Pos Early	2064	141.066	75810	2625-49-2	C05828	HMDB02820	707169	1363085	986799	1329431	3305362		2695073	853556	495392	2433893	3367748	1359358	1284899	3132906	4135777	3857173	17071882			1076974	1947830	974041	8290884	2897012	3127747	1957566	1.49574e+06	2353290	2929342	3005741	2338205	1374523	1697413	3.93191e+06		2052257	1117065	2774880
77	4-imidazoleacetate	Amino Acid	Histidine Metabolism	32349	LC/MS Pos Early	2055	127.05	96215	645-65-8	C02835	HMDB02024	2406416	2343550	273381	6951973	6234952	330606	1458312	3036981	3055863	4293129		201544	3375357	7.87157e+06		7004073	24853236	518688	471281	3.99246e+06	1250908	12370816	2722961	7047734	4571461		3706628	507028	3011304	696683	1213493	1273459	231486	331786	5161851	3912522	4.08226e+06	5651842
78	N-acetylhistamine	Amino Acid	Histidine Metabolism	48679	LC/MS Pos Early	2287	154.097	69602	673-49-4	C05135	HMDB13253	33096432	9294503		3522437	12638581		4316971	19184882	28103728	9375646			8199982	26661490	4150962	16968128	27256432	177251		17700244	20010982	1522597	21898548	11849379	14316576		2572008	30699924	20082508			28155700	233798		13223371	20468188	12781201	19584180
80	lysine	Amino Acid	Lysine Metabolism	1301	LC/MS Pos Early	2850	147.113	5962	56-87-1	C00047	HMDB00182	669860160	365540704	400717536	129582048	283016896	283266656	321627232	700779008	313262752	595257856	148378608	334934176	245975280	431652736	303048032	436558912	609632000	202138016	268074976	480008768	585270784	179421216	892656448	264624576	392248032	132955416	415837888	240320448	400563392	382388192	466102048	774263104	377081152	492753728	270366752	532851232	417107392	533063136
81	N2-acetyllysine	Amino Acid	Lysine Metabolism	36751	LC/MS Polar	3372.6	187.109	92907	1946-82-3	C12989	HMDB00446	1158155	1623439	2517488		2311649	1183788	2373856	2454196	1182341	2220162	952759	2021342	1276111	2384956	1589443	3334894	2386090	1208525	626465	1.84446e+06	1571933	402255	2277169	1495027	961010	1098646	845915	1087714	1542618	1752547	1.96819e+06	2547122	1253574	2.04882e+06	1309808	1.98745e+06	2276242	2080264
82	N6-acetyllysine	Amino Acid	Lysine Metabolism	36752	LC/MS Neg	1059	187.109	92832	692-04-6	C02727	HMDB00206	625642	655780	672403	108025	385715	278228	1108212	767701	360685	314993	203813	620448	406527	758994	424658	832305	821990	536696	252371	578998	377069	158018	729412	534771	373846	522088	285632	248071	548718	435772	505130	823924	396495	413988	373686	727807	917286	503010
84	N6,N6,N6-trimethyllysine	Amino Acid	Lysine Metabolism	1498	LC/MS Pos Early	2825	189.16	440120	23284-33-5	C03793	HMDB01325	89495416	3761441	2287052	129086	2895091	3934603	3593893	7002789	2188762	7466862	526144	3598762	1756655	4159913	1379580	3659342	13176797	2764682	2355783	6869091	5931165	372398	11841663	2034121	3906153	1083793	1830664	77094928	7178313	2373746	3961237	11378888	6294174	4878100	2473847	10157046	1747605	3395599
85	5-hydroxylysine	Amino Acid	Lysine Metabolism	15685	LC/MS Pos Early	2790	163.108	1029	13204-98-3	C16741	HMDB00450	864651	1015828	80426		275180	365315	148949	66183	107556	12937507	105439	191354	338450	589993	169475	523071	883554	212358	415957	1272940	3569406	92401	5739158	107241	540607	66523	158902	7398426	1919326	194847	312454	19539686	430357	1405252	411545	1798822	1062250	827805
86	saccharopine	Amino Acid	Lysine Metabolism	1495	LC/MS Neg	640	275.125	160556	997-68-2	C00449	HMDB00279	123468	1444193	192389	262979	147395	1190341	1037268				6282786	11274394	2.00531e+06	980897	1605037	344434		963686	1919413	170709			122386	729724	243201	144312	1756419		130655	1174456			411588	1462538	600823	312476		54759
87	2-aminoadipate	Amino Acid	Lysine Metabolism	6146	LC/MS Neg	639.2	160.061	469	542-32-5;1118-90-7	C00956	HMDB00510	906067	806383	929042	500600	792956	1272204	897536	1048143	1201007	1.3451e+06	1701039	1563594	1072388	1535959	811807	2152246	1757802	312177	589105	1024322	1.60912e+06	2145013	1585588	990749	1000867	477742	991572	317729	1941476	851011	1649601	1.64253e+06	1266116	1123956	1469719	964828	1805739	1049595
90	glutarate (pentanedioate)	Amino Acid	Lysine Metabolism	396	LC/MS Polar	2900	131.035	743	110-94-1	C00489	HMDB00661	19327808	44124352	23388200	28326666	20069510	31834244	67931872	26389392	11709472	26721146	57606424	37569160	69347632	47223628	70261936	17720120	58826880	72548632	796680	42224748	41970264	12756203	29154484	66940112	67217544	29095956	8179522	10529859	38048424	51512408	41881564	19378160	74209792	91035248	40447792	29634684	14200427	49548108
98	pipecolate	Amino Acid	Lysine Metabolism	1444	LC/MS Pos Early	2200	130.086	849	4043-87-2	C00408	HMDB00070	83344816	1069040128	134219456	409121696	91462616	776486528	20416504	91077064	66759448	99553968	4298717	7060908	305240096	334595552	2993264	173006496	195984496	394564096	2599707	179794544	166900752	139727424	155079152	2493431	185983904	13868646	121092536	19781776	191790080	3866376	4917650	99806840	11128218	905714944	76356896	82130992	105745816	232246240
99	cadaverine	Amino Acid	Lysine Metabolism	15308	LC/MS Pos Early	3036	103.123	273	462-94-2;1476-39-7	C01672	HMDB02322	10449762				334379	391692	548520	279620	159539				3651838	10164749	493323		31343164	1.03604e+06		216313	308614	955233	222277	528077	2.015e+06			114354232	81642296			658134	891505		3123248	8703954		569568
100	N-acetyl-cadaverine	Amino Acid	Lysine Metabolism	43530	LC/MS Pos Early	2385	145.133		32343-73-0			53273956	615258	2757406	1137543	27639592	2923956	3841871	15363773	7425584	6400115	577183	1087013	16533103	91853560	1136979	13566219	695815360	1158863	846546	45475400	22617530	170702752	10895518	10807696	14041243	1.01842e+06	5161417	340462176	1313215360	878141	696165	36605080	2015447	13619167	17112592	40526936	20511468	23117180
101	5-aminovalerate	Amino Acid	Lysine Metabolism	18319	LC/MS Pos Early	2220	118.086	138	660-88-8	C00431	HMDB03355	88961168	61395672	16620379	9932236	6560986	16181969	44764120	19198608	91089856	42422980	19952078	26776416	30012648	43522088	39800368	14858900	32075870	17982276	19506270	17317340	82413112	43037384	54531328	25929294	50838292	174029824	18587052	1247078528	24989750	36765212	49385948	17522196	127495048	15900850	19509276	56302492	8764845	34377000
102	N6-formyllysine	Amino Acid	Lysine Metabolism	17895	LC/MS Pos Early	1992	175.108	70923	1190-48-3			1097581	900562	861837	590079	788755	569693	1457509	1839103	1708250	1134968	642832	1237640	543852	1329550	1143747	942110	1795786	1068115	527853	1515579	875800	411190	1613162	781862	1257806	881736	536070	860909	2.55564e+06	724048	1850449	732622	931571	987457	936457	883174	734574	1145251
103	N6-carboxyethyllysine	Amino Acid	Lysine Metabolism	37458	LC/MS Neg	680	217.119					62976		131835	89715	112321	179818	100462	191969	111631	73158	64668	154531	141907	221866	65042	73123	6569756	96475	67302			155217	168049	45282	235268	58548	87833		1332726	84805	141694	144286	75151	165778	128521	137021	1115083	226048
107	6-oxopiperidine-2-carboxylate	Amino Acid	Lysine Metabolism	43231	LC/MS Neg	964.5	142.051	3014237	34622-39-4				1.04774e+06	306414	245343	208957	87448	415801	305465	131158		150708	306394	248806	572984	414181	149998	186369	172721	251054	128136	379250	245500	277443	230748	251864	401920	364181		196997	442135	364834	165161	184084	406157	182636	545547	192554	237388
108	phenylalanine	Amino Acid	Phenylalanine and Tyrosine Metabolism	64	LC/MS Pos Early	2878	166.086	6140	63-91-2	C00079	HMDB00159	785465920	536618496	505733440	293131264	336053472	339634208	405876416	777978496	488932512	635373760	265858576	433361824	303631168	452780384	479388512	534268928	597698048	208434400	430448800	485696384	736174400	361788704	947478272	496312000	416650304	482024960	519312864	1415337600	408735712	440839904	468403360	703207616	420664800	483571264	292148960	468020096	384728256	458465664
109	N-acetylphenylalanine	Amino Acid	Phenylalanine and Tyrosine Metabolism	33950	LC/MS Neg	2597	206.082	74839	2018-61-3	C03519	HMDB00512	401222	698980	459230	104125	891759	270035	435895	676064	825502	509655	220579	377745	180024	1230049	616748	649041	486897	527714	270976	162376	327098	117900	652854	184811	1218838	12767895	702578	9835191	608230	361241	1225252	635873	1.90834e+06	240833	176943	383259	400335	689706
110	N-methylphenylalanine	Amino Acid	Phenylalanine and Tyrosine Metabolism	42999	LC/MS Pos Early	2790	180.102	4657542	2566-30-5			420257	2937970	720476	151427	513001	2368458	5764677	1037360	498480	1425108	4211283	882515	191230	1070986	132036	2048108	795125	2569694	4502031	710476	548215	508557	578246	107289	632380	1346018	1963260			760541	121703	507407	4113520	1903751	980914	800480	1003508	6512434
112	phenylpyruvate	Amino Acid	Phenylalanine and Tyrosine Metabolism	566	LC/MS Neg	2517.6	163.04	997	156-06-9	C00166	HMDB00205	268802	509053	372496	408501	127984	107796	323717	271767	189426	362760	376821	618864	200495	457185	847609	268434	364247	222931	222626	315124	986268	74253	884268	362961	134098	208923	279292	227478	219088	443219	2491170	513485	124506	370371	162649	324792	61543	366520
113	phenyllactate (PLA)	Amino Acid	Phenylalanine and Tyrosine Metabolism	22130	LC/MS Neg	2208	165.056	3848	828-01-3	C05607	HMDB00779	1428917	2.07808e+06	1724738	271656	1726959	809723	3544402	3815799	582623	5863810	224086	1344873	931579	2466466	2407184	1619551	1930318	1275439	1573420	921056	846679	107475	3.60142e+06	1777482	734128	596422	684462	4078825	608612	1063832	920900	8811243	299413	763194	1497612	5052364	852821	649480
116	phenethylamine	Amino Acid	Phenylalanine and Tyrosine Metabolism	12142	LC/MS Pos Early	3065	122.096	1001	64-04-0	C05332	HMDB02017	172885	521646	869928	676804	673484	434917	210968	213696	805049	258770	508064	680155	298841	243423	531577	255241	495814	212905	371104	264156	212009	1309452	823216	357546	1492607	907645	890773	4305246	1038248	283383	1.91751e+06	376556	291254	328641	635378	448355	336962	401066
117	phenylacetate	Amino Acid	Phenylalanine and Tyrosine Metabolism	15958	LC/MS Neg	2150	135.045	999	103-82-2	C07086	HMDB00209	12073675	31158040	22160908	14415643	7042169	13027916	14229388	9019614	1727371	5281680	12581261	15556413	19943692	45524848	41048340	5902468	31716272	10225658	19053176	5398864	22180948	7699288	28702646	28657292	28283332	110752576	8569014	2278206	29554328	25464892	29777830	16567618	27698604	37212688	10518274	10331367	10324486	11938369
118	4-hydroxyphenylacetate	Amino Acid	Phenylalanine and Tyrosine Metabolism	541	LC/MS Neg	1361.1	151.04	127	156-38-7	C00642	HMDB00020	547966	1286812	888877	223774	436296	552774	1332500	1234131	1082192	2420579	462784	845594	405396	1958209	432678	651754	903774	1679037	130917	2464832	2176657	713814	2434483	881195	1840154	3180468	265527	5023686	1386973	587180	1211748	3984145	1265051	1374071	454745	1584571	20498974	629778
119	3-hydroxyphenylacetate	Amino Acid	Phenylalanine and Tyrosine Metabolism	1413	LC/MS Polar	1220	151.04	12122	621-37-4	C05593	HMDB00440	468490	5871045	2632004				3364534	1115638		1766837				2359500	469924	921384	1145971	2.86465e+06		3.57042e+06	4844128		1000511		279696	591636			214824	1308598	218268	34247940	1259183	3010582	723271	2042024	1256452	2214986
121	tyrosine	Amino Acid	Phenylalanine and Tyrosine Metabolism	1299	LC/MS Pos Early	2430	182.081	6057	60-18-4	C00082	HMDB00158	319028000	233045248	230891376	142042528	145365584	136272592	153966112	330016736	206725984	269967392	121933136	183711456	127750136	169777888	194501536	234950848	268268832	94636312	182514032	179896928	317725920	144288256	413692032	193160112	166540160	150972000	205068832	318152544	172261408	184575152	160793936	269982944	169193952	192536176	142792016	211180080	169002400	178674896
122	N-acetyltyrosine	Amino Acid	Phenylalanine and Tyrosine Metabolism	32390	LC/MS Neg	1680	222.077	68310	537-55-3		HMDB00866	485875	886492	430461	129982	637007	124229	520581	491487	531381	290970	313785	336876	204309	917734	479934	462804	1233123	539475	285085	179692	457347	197039	790686	227516	785687	3300068	219128	1093868	229347	443236	540402	555233	476979	287189	472625	797465	975795	275491
126	4-hydroxycinnamate	Amino Acid	Phenylalanine and Tyrosine Metabolism	36770	LC/MS Neg	1457	163.04	637542	501-98-4	C00811	HMDB02035	249049	189292	99622		111008	141534	156201	162341	482857	439325		233172		193117	62708	129351	267352	338774	150038	646115	310863	122058	67521	221691	69375	223818	208270	349188	151909	111356	921697	103871	261112	324032		257056	493166	187592
127	tyramine	Amino Acid	Phenylalanine and Tyrosine Metabolism	1603	LC/MS Pos Early	2540	138.091	5610	60-19-5	C00483	HMDB00306	2677967	431054	737563	539371	549934	467040	794341	2222761	2574379	1185490	311490	745564	970045	639884	1107174	607879	1306203	948387	511758	535737	266090	1328978	1246533	281514	18071930	1101945	332627	234001408	2139361	441296	5630575	777441	860693	1311354	1991988	494457	547182	1113027
128	m-tyramine	Amino Acid	Phenylalanine and Tyrosine Metabolism	39581	LC/MS Pos Early	2701	138.091	11492	588-05-6		HMDB04989			205263	199931	302878	182233	712460	264530	2432630	1.57112e+06	324060	326362	1570600	1975691	257153	370985	472854	139815	153830	464337	1400341	287051	11553245	202001	195442	905409	343924	223606	482140	534264		5105104		341453	689976			438842
130	4-hydroxyphenylpyruvate	Amino Acid	Phenylalanine and Tyrosine Metabolism	1669	LC/MS Neg	1690.1	179.035	979	156-39-8	C01179	HMDB00707	342473	714614	677566	666655	248972	255398	472828	415835	345436	313363	572254	839453	267623	760518	1087021	464982	611154	565266	419543	469707	947740	150426	815282	672997	344968	282913	318257	278693	259203	595425	2535400	569506	150389	274679	348398	381062	171126	593430
132	3-(4-hydroxyphenyl)lactate (HPLA)	Amino Acid	Phenylalanine and Tyrosine Metabolism	32197	LC/MS Neg	1379	181.051	9378	6482-98-0	C03672	HMDB00755	2511373	2745542	2120302	222131	1657012	1078106	2171301	2533670	185186	2551157	211248	751157	578477	1844836	2430097	1.85735e+06	1330961	1639771	1343754	1415988	432287	142855	3103760	971169	350505	220951	1231012	1056939	990431	741001	1179882	13341464	204949	600603	1514976	6.31367e+06	842731	636213
137	phenol sulfate	Amino Acid	Phenylalanine and Tyrosine Metabolism	32553	LC/MS Neg	2156	172.991	74426	937-34-8	C02180	HMDB60015		24999							28766	726401						26023					659841		1.82691e+06					258138	948456								113883	14397
139	p-cresol	Amino Acid	Phenylalanine and Tyrosine Metabolism	33444	LC/MS Neg	4154	107.05	2879	106-44-5	C01468	HMDB01858	571744	1.76672e+06	761991	1336323	397148	3427365	1593100	403136			1674434	7589725	4267074	3566152	5.26569e+06	306161	3699608	298575	4974240	577143	1824806	869634	1459686	5182421	1.80073e+06	9002023	3769019		840554	1.5504e+06	1730813	4627342	544241	5.84507e+06	3228573	744389	1122807	1613932
140	p-cresol sulfate	Amino Acid	Phenylalanine and Tyrosine Metabolism	36103	LC/MS Neg	2890	187.007	4615423	3233-57-7	C01468	HMDB11635	1655217	1701358	556699	63701	163832	506479	688216	1711382	277385	6832910	298223	790986	495603	1657039	587823	4373246	6720774	506372	220132	1274264	6367502	1734007	10685016	598539	599705	180472	1666140	637576	23631192	2417994	1368303	4849569	366213	2335546	2267220	781309	5.53149e+06	5909576
148	dihydoxyphenylalanine (L-DOPA)	Amino Acid	Phenylalanine and Tyrosine Metabolism	1576	LC/MS Pos Early	2215	198.076	6047	59-92-7;63-84-3	C00355	HMDB00181	2159763	527086	541046	531481	381417	2319143	1.04363e+06	577448	1110501	526252	789673	1713647	858351	326251	2324223	1037510	2168307	357445	1430856	1186160	494224	1301593	1726755	656782	611616	839770	2154755	1552466	910818		1689200	2112751	541094	998899	1262592	868416	491991
150	dopamine	Amino Acid	Phenylalanine and Tyrosine Metabolism	12130	LC/MS Pos Early	2385	154.086	681	62-31-7	C03758	HMDB00073	348582		507380	514750					466230	322585	417151			109100		154063	194772						877235			605070	538196	832170	279618				242139		340122		641404
158	3,4-dihydroxyphenylacetate	Amino Acid	Phenylalanine and Tyrosine Metabolism	18296	LC/MS Neg	1040	123.045	547	102-32-9	C01161	HMDB01336									337485	272387																		37186292	71994					38491		48554	85484
165	dihydrocaffeate	Amino Acid	Phenylalanine and Tyrosine Metabolism	38273	LC/MS Neg	1430	181.051	348154	1078-61-1	C10447	HMDB00423	10837014	1622479	190932	57111	286911	60015	425371		22260030	13887434		794715	128775	16226379		170514	1878518	9070774	253496	2049812	1350554	163577	958346		3.45452e+06	125416	166114	89166208	5068893	239276		7106132	2.02746e+06		171627	9157383	1360615	1505361
172	(R)-salsolinol	Amino Acid	Phenylalanine and Tyrosine Metabolism	38665	LC/MS Pos Early	2525	180.102	54456	70681-20-8	C09642	HMDB05199	188847	511719	1629661	1973419	1925383	212219	501775		70930472	546744	1137874	765130	583798	2517736	285475	1041972	256790	1305337	325050	421632	2861010	3293917	11778510	179244	281342	961299	5551349		2205161	4556149		1765888			1624113	566639	1578510	1331123
175	o-Tyrosine	Amino Acid	Phenylalanine and Tyrosine Metabolism	43392	LC/MS Pos Early	2772	182.081	91482	2370-61-8			1037733	340915	435068	299647	165471	751647	815563	542325	442811	434298	598526	1094295	505888	423364	870329	654125	1842590		735792	975826	184946	158768	1033093	645047	300307	1011660	372038	1757203	700510	535890	372672	276973	559695		1022281	514125		832016
177	gentisate	Amino Acid	Phenylalanine and Tyrosine Metabolism	18280	LC/MS Polar	905	153.019	3469	490-79-9	C00628	HMDB00152	18257812	13453909	2049419	880411	285905	215422	8032322	5030727	7590982	8927007	869857	476592	731830	3832621	2234278	7946131	1641202	3196808	507831	8053925	7088334	1126075	7167615	3261865	1992360	1507930	1117475	7682013	1809394	2334797	2883649	13284291	4395801	6492925	2225592	6897290	3909641	3224179
181	3-(3-hydroxyphenyl)propionate sulfate	Amino Acid	Phenylalanine and Tyrosine Metabolism	45415	LC/MS Neg	1294	245.012	187488	86321-32-6			405201								211739	4931047							131225				576392						69860	133663	583353			1424907					15429370
182	valerylphenylalanine	Amino Acid	Phenylalanine and Tyrosine Metabolism	44577	LC/MS Neg	4176	248.129					56693	116242	41564		140774		55263	95167				30189		293775	257871	66961	253787		108611		30649		255110	66318	236581	2470205	18912	263546	29520	61259	41931	49685	154831	48192		60445
185	3-(3-hydroxyphenyl)propionate	Amino Acid	Phenylalanine and Tyrosine Metabolism	35635	LC/MS Neg	1980	165.056	91	621-54-5	C11457	HMDB00375	118688552	2080696	474695	1244385		137220	653962	1524443	179167952	91472776	979660	718395	434974	823539	623662	156549	41218600	581624	309826	5613209	39590532	3049723	1085303	480078	2418989	4373604	21122464	29091644	37168932	1115758	401414	227991296	19828320	2599801	3381619	4199564	80697520	1853516
186	3-(4-hydroxyphenyl)propionate	Amino Acid	Phenylalanine and Tyrosine Metabolism	39587	LC/MS Neg	1670	165.056	10394	501-97-3	C01744	HMDB02199	13156482	373765	82310	230120			172812	733018	13832573	5369345	549220	284060	119856	265824	310951	337374	7.59703e+06	367304	190691	293849	278124	499550	173520	117663	1059732	1390717	2529467	28855516	8090703		945315	1049161	2962870	263652	118284	350400	26467702	217283
187	3-phenylpropionate (hydrocinnamate)	Amino Acid	Phenylalanine and Tyrosine Metabolism	15749	LC/MS Neg	2860	149.061	107	501-52-0	C05629	HMDB00764	5.38515e+06	66404412	41866984	141412064	14219282	17987616	37171832	110465224	94506496	160368768	43518644	40623216	10292196	70129176	24276988	20361164	4591067	107495336	74318512	88405680	43345552	17542870	32592484	26235532	73507536	97573184	881041	32510392	4712268	24237714	48893256	103831520	427942752	50656368	39709540	59354512	4174247	37569176
194	2-hydroxyphenylacetate	Amino Acid	Phenylalanine and Tyrosine Metabolism	1432	LC/MS Polar	858.6	151.04	11970	614-75-5	C05852	HMDB00669	306874	515406					698447	837096	991936	1.01905e+06				1089643	1250016		1056120	704712	594382	413921			872253	388246	657601	1287847		1288156	904362		787340	335259	714092	442368		760385	463538	1034153
199	tyramine O-sulfate	Amino Acid	Phenylalanine and Tyrosine Metabolism	48408	LC/MS Neg	1565	216.034	153005	30223-92-8		HMDB06409	3257539	299553	54983184	3905711	13093896	17847836	3386432	2060464	618081	2015956	10521896	9793915	20088536	48523828	21134418	7247525		377711	16251358	197764176			63001280	4531000	3598256	1307920	1783729		2511082	12817	1982070	12455301	416084		27930776	290063		30104400
200	N-formylphenylalanine	Amino Acid	Phenylalanine and Tyrosine Metabolism	48433	LC/MS Neg	2400	192.067	759256	13200-85-6			317902	391633	454033	456751	103535	308409	435753	359066	159822	250421	627699	353531	400168	396202	455317	592438	263237	268171	170830	160232	302080	251401	199789	552284	191735	657086	371552	924906	160823	351222	340535	169772	420154	369190	434439	301714	175924	371786
214	tryptophan	Amino Acid	Tryptophan Metabolism	54	LC/MS Pos Early	2986	205.097	6305	73-22-3	C00078	HMDB00929	139318624	88172896	96839096	53545684	59384688	53771600	56975432	143814192	80374096	119233672	37501172	55326032	45548972	56371412	69540776	76457408	109598728	30929120	66207076	89221904	155982144	78393976	206710144	80141440	69763488	47046860	90371688	106683392	82825640	64787316	64758204	140585184	61287652	71455712	55311792	82468872	62363812	74123656
215	N-acetyltryptophan	Amino Acid	Tryptophan Metabolism	33959	LC/MS Neg	2630	245.093	700653	1218-34-4	C03137	HMDB13713			56028		118141	27471		143558	125788					79861				57378			201399	18186	160575		176954	214967	45118	222847					192696
217	tryptamine	Amino Acid	Tryptophan Metabolism	6104	LC/MS Pos Early	3062	161.107	1150	61-54-1	C00398	HMDB00303			785726	279167	141815		83733	360088	2018941	1060763			284821	171377	212913	47075	805428		114014	228308		2125382	1376057	9688572	10300644	801970	168689		1338712	89099	2180993	168418	198507	78165	245892	112175	87677	300587
218	indolelactate	Amino Acid	Tryptophan Metabolism	18349	LC/MS Neg	2286	204.067	92904	832-97-3	C02043	HMDB00671	694869	354878	647034		444616	317440	718100	659042		2147477		161035	193548	544181	511153	287730	253198	569469	257587	433280	272888		548766	274206			192452	186087	295285	145180		26871216		188009	593322	1.82317e+06	420797
219	indoleacetate	Amino Acid	Tryptophan Metabolism	27513	LC/MS Pos Early	2850	176.071	802	6505-45-9	C00954	HMDB00197	1362177	5.48812e+06	3245159	1485889	874458	2431866	5094931	3477331	586622	2114464	548081	1481463	2326248	8670070	1709601	493057	13437556	3629537	1044710	2558563	2560339	212260	807625	1553546	4.93384e+06	5788332	1499201	453218	2169358	1713429	1931889	6205566	3061037	3096860	3.84129e+06	3243820	950031	180660
221	indolepropionate	Amino Acid	Tryptophan Metabolism	32405	LC/MS Neg	2795	188.072	3744	830-96-6		HMDB02302	2.83615e+06	1193738	1596593	1014830	530481	303298	1074279	2781188	3697161	12849875	322482	351143	318546	1301593	520248	543637	1197569	1870847	364098	4057458	1622277	627637	1259408	809584	2467377	922192	238943	1.55916e+06	1068277	874616	748081		1891157	1486640	843527	3394844	2166156	2002435
223	indole	Amino Acid	Tryptophan Metabolism	33965	LC/MS Neg	4302	116.051	798	120-72-9	C00463	HMDB00738	273300	206274		669620		296766	469824	230269			128203	1341270	896202	426667	496011	109728	1764920		1801549	217124	2743516	285655	883176	1600175	1271723	877742	912186	349847	390627	212584	578495	3571764	421351	1173498	2117405	155700	982969	445274
224	3-indoxyl sulfate	Amino Acid	Tryptophan Metabolism	27672	LC/MS Neg	2222.2	212.002	10258	2642-37-7		HMDB00682										73065																		1836590	295953
225	kynurenine	Amino Acid	Tryptophan Metabolism	15140	LC/MS Pos Early	2739	209.092	161166	2922-83-0	C00328	HMDB00684	200471		122248		152344	162889	170613	342836	318988	222358		167797		114934	110970	166415	361886		137998	271668	272818	134624	274081	132441	346124		149437	684440	312734	155169	111926	126448	91824	106069	158962			196333
226	kynurenate	Amino Acid	Tryptophan Metabolism	1417	LC/MS Neg	2224	188.035	3845	492-27-3	C01717	HMDB00715	2295845	3716772	1300906	393297	1452836	1.62417e+06	1554280	217733	838264	1437385	2008670	52331	288081	2837366	304303	83541	1269016	2002533	36036	2219315	2974199	1375407	175863	687282	201315	210168	54171	1515535	380844	107855	266812	1420854	1033805	124635	112866	1112896	1821800	2774159
228	anthranilate	Amino Acid	Tryptophan Metabolism	4970	LC/MS Pos Early	2606	138.055	227	118-92-3	C00108	HMDB01123	255322	171605				225243	223064			303912	218945	249661		242474	307160	140221	640686			211599			229382	382463	365535	219554		486362	1216040	256541			286930	186187		202497	176299	433232
232	xanthurenate	Amino Acid	Tryptophan Metabolism	15679	LC/MS Pos Early	2236	206.045	5699	59-007	C02470	HMDB00881	1324235	2531875	394900		1526494	1441841	1088140		149555	2497584	521504						189422	2222903		2110161	3821055	2256185		105101				2692928			105775	1475541	1062322			1016569	2627309	2139468
233	picolinate	Amino Acid	Tryptophan Metabolism	1512	LC/MS Pos Early	910	124.039	1018	98-98-6	C10164	HMDB02243	631783	707768	426096	627080	186068	320369	459728	392489	478241	914191	234756	390905	213918	411398	434924	827236	306426	1767091	368694	343637	794985	272994	465889	370090				559382	626872	4389116	1166069	714194	541209	1158342	168299	984108	431497	1012756
240	5-hydroxyindoleacetate	Amino Acid	Tryptophan Metabolism	437	LC/MS Pos Early	1893	192.065	1826	54-16-0	C05635	HMDB00763					35816			71927	272389											131550			112274		91234		40372	156798	92404			225214						59908
241	serotonin	Amino Acid	Tryptophan Metabolism	2342	LC/MS Pos Early	2550	177.102	5202	153-98-0	C00780	HMDB00259	656556	44848	407773	479823	173176	431766	482616	116550	428335	557523	260749	394698	467570	304676	506103	466433	421833	253554	245340	994564	74543	473118	261835	283636	255866	616109	223449	112605	554492	275694	107741	234470	350979	529996	496546	192839	5684605	169650
249	tryptophan betaine	Amino Acid	Tryptophan Metabolism	37097	LC/MS Neg	2497	186.056	442106	20671-76-5	C09213	HMDB61115	62694		86452		54613	54617	23378	57236	115278	1295204	59646			42534		136843	25612	131723		328420	432700		25014	43580	63415			55269	63397	73086				16342		55839		130510
250	2-aminophenol	Amino Acid	Tryptophan Metabolism	38109	LC/MS Pos Early	2644	110.06	5801	95-55-6	C01987		670917	719154	633202	362504	267725	379432	861786	1223947	1147352	708190	510327	905528	435202	2165035	1248393	357859	800016	455200	787218	1166795	378765	234362	562107	880476	1582711	2195476	438091	548006	1109087	507737	375990	200320	403842	663590	507666	379956	353448	453154
251	skatol	Amino Acid	Tryptophan Metabolism	33021	LC/MS Neg	4875	130.066	6736	83-34-1	C08313	HMDB00466		161016	89598	361129		1.3785e+06	202735				294350	2562306	1347912	406753	2168215			32231	984049					2184353		2404512	82722			465568	144038			1585851
256	C-glycosyltryptophan	Amino Acid	Tryptophan Metabolism	48782	LC/MS Neg	1777	365.135	10981970	180509-18-6																			108438		39009									265983	160879			37929
261	thioproline	Amino Acid	Tryptophan Metabolism	53231	LC/MS Pos Early	1250	134.027	93176;6973609	34592-47-4			2071142	447707	817477	314969	733915	737467	814824	897674	232554	1453183	422512	951045	517563	529169	907013	533145	966779	358614	1286714	1114004	272093	283510	1453708	867050	570794	527992	3.45549e+06	4223222	640462	267345	253985	1125357	1798284	286867	867145	924673	237329	1259412
263	leucine	Amino Acid	Leucine, Isoleucine and Valine Metabolism	60	LC/MS Pos Early	2864	132.102	6106	61-90-5	C00123	HMDB00687	1053639744	814100416	827470720	441546944	515745472	569050048	630488960	1165920000	659675584	888867584	455935488	700783552	508844544	692399104	747177088	863839872	917023040	398038464	711091520	743247296	1136201984	553941312	1414150656	760673920	714726912	677648384	813059264	1190075136	628407296	688907584	553790464	1126506496	741601920	757265408	488052960	722333952	529540544	661033024
264	N-acetylleucine	Amino Acid	Leucine, Isoleucine and Valine Metabolism	1587	LC/MS Neg	2400	172.098	70912	1188-21-2	C02710	HMDB11756	453228	681304	550998	117968	522173	92582	443686	794556	167154	299171	217748	499292	94928	582871	1373356	692008	419841	376923	347944	121614	479407	54172	1122441	176614	1432139	10294088	265925	4582023	439442	793344	493865	961329	2271338	516837	116494	394361	133074	180767
266	4-methyl-2-oxopentanoate	Amino Acid	Leucine, Isoleucine and Valine Metabolism	22116	LC/MS Neg	2170	129.056	70	816-66-0	C00233	HMDB00695	3491898	7641683	7576164	4167222	1598166	2175573	4411613	6914909	3.40853e+06	3464694	7196164	4301127	2898035	7126481	10603465	7818658	5412724	2771018	4.05886e+06	4807140	23223574	2683000	12262366	3745805	2356353	2232977	2844724	1364133	3350236	10454892	45076648	10147062	1563015	10179495	3325876	6000972	900328	5658111
269	isovalerate (C5)	Amino Acid	Leucine, Isoleucine and Valine Metabolism	44656	LC/MS Neg	1564	101.061	10430	503-74-2	C08262	HMDB00718	43353740	188157568	108165600	100286384	7.16584e+06	40077528	82827192	26479900	2920696	34101400	104486744	97441104	36794316	168709216	195592000	64304000	22544624	36258076	54186812	36154664	72154464	22015832	144867808	117505472	10530836	248388864	31660830	2767330	26533834	128241856	152734928	79785040	46826108	226449536	50594400	43822792	24730644	31871774
271	isovalerylglycine	Amino Acid	Leucine, Isoleucine and Valine Metabolism	35107	LC/MS Neg	1950	158.082	546304	16284-60-9		HMDB00678		213252	281074	525264		88830	274680	219851			514255	168563	104183	183170	350094	398883	112720	114701				132270		134585		173119	264576	178055	259862	200565	154886	153073	232552		119104	175565		127006
275	beta-hydroxyisovalerate	Amino Acid	Leucine, Isoleucine and Valine Metabolism	12129	LC/MS Polar	1149.8	117.056	69362	625-08-1		HMDB00754	2721179	4243991	1892767	614158	723640	808860	3.23375e+06	2027119	2.84517e+06	1.82492e+06	1659550	1546515	1207963	3524643	1435447	2705965	1448041	851514	349107	13038145	6759916	851694	1494022	2270142	962567	1088350	517085	7.00608e+06	4389313	836977	2620630	4.04692e+06	748054	3340441	1655742	3.85214e+06	22617176	3158838
279	3-methylglutaconate	Amino Acid	Leucine, Isoleucine and Valine Metabolism	38667	LC/MS Polar	2579.6	143.035	1551553	5746-90-7		HMDB00522	2061504	1539736	135570	963651	905509	903567	1.48235e+06	1095920	2268839		918014	710381	949576	1.98656e+06	1761422	900572	972810		137083	3424539	4306312	1079081	1516337	1757961	1.45012e+06	229639	787206	2.09541e+06	1467052	1419700	1049341	1.66666e+06	319988	1026272	731005	1646871	827240	1395299
282	alpha-hydroxyisovalerate	Amino Acid	Leucine, Isoleucine and Valine Metabolism	46537	LC/MS Polar	1052	117.056	99823	600-37-3		HMDB00407	2737568	5381321	5204485	2398035	9261570	1.20029e+06	6.91686e+06	11981668	22861000	70032456	1063251	3049818	1281022	4536505	9240402	7154071	13565095	1988150	7.08355e+06	6935996	7165954	2101044	21243522	2788162	1094683	7589835	1386305	97875472	2574049	4597577	6092934	60227788	2189202	3159665	883372	7.38702e+06	5666445	3001011
284	methylsuccinate	Amino Acid	Leucine, Isoleucine and Valine Metabolism	15745	LC/MS Polar	2800	131.035	10349	498-21-5		HMDB01844	40237060	15000880	13732972	4530713	80932440	6661886	122282896	93883416	146966992	102568456	183801968	115072160	160630832	160944256	11386282	4981225	58027764	49965616	7397081	43516664	86880128	131476288	32230392	119014432	135032720	17965248	8440676	19720360	61335536	150399248	84208928	256858688	39706040	271529888	69737160	55973808	57527996	17284344
292	isoleucine	Amino Acid	Leucine, Isoleucine and Valine Metabolism	1125	LC/MS Pos Early	2800	132.102	6306	73-32-5	C00407	HMDB00172	889575296	824315136	817293184	387548800	527493472	587818240	642360640	1100440064	631807808	825413888	441662624	732419712	519532832	691097856	798216640	902969664	934470976	386100736	806626432	718667648	1062911424	528088928	1378456832	812592704	637226368	580582848	728856320	1082962432	653972928	684269824	530167008	1084162944	579266688	858092992	505626048	679895488	457785120	663604608
294	N-acetylisoleucine	Amino Acid	Leucine, Isoleucine and Valine Metabolism	33967	LC/MS Neg	2325	172.098	2802421	3077-46-1			424885	871287	645106		579306		485802	719455	182798	242752		449999	51122	739176	1840087	783830	480516	332439	462441	112608	360197		1798751	330309	533079	8892607	194875	2803784	527863	964237	428029	1140256	2133957	884890	65246	463589	132078
295	3-methyl-2-oxobutyrate	Amino Acid	Leucine, Isoleucine and Valine Metabolism	44526	LC/MS Polar	911	115.04	49	3715-29-5	C00141	HMDB00019	1792852	5899268	4846277	1440571	1527996	1716434	3213280	4.1548e+06	633130	2424372	4245034	4905760	2966142	6424920	12053559	4734271	4762514	2177433	4379731	2735091	21481386	1399416	11347197	3121658	1348116	1369048	3088145	1681940	3571158	7907945	32727316	9775101	1013219	9959117	2056071	3412941	857365	1535526
296	3-methyl-2-oxovalerate	Amino Acid	Leucine, Isoleucine and Valine Metabolism	15676	LC/MS Neg	2064.2	129.056	47	1460-34-0;51829-07-3	C00671	HMDB03736	2375168	4906445	4833590	2842686	1222205	1620222	3789445	4458195	1662634	2495131	4517272	3935462	2430722	5286612	9280145	5711631	3780276	2264823	3638248	3478242	15423572	1566549	9927020	3161887	1535231	1433587	2061607	759364	2737342	8053693	31085218	8.25491e+06	1066702	9007944	2597043	3687954	628835	4.11958e+06
303	2-hydroxy-3-methylvalerate	Amino Acid	Leucine, Isoleucine and Valine Metabolism	36746	LC/MS Neg	1800	131.071	164623	488-15-3		HMDB00317	566361	992881	1125751	277760	1.63969e+06	114830	1250115	2788392	1441278	5970714	240735	501651	200548	799162	1478755	1.81039e+06	1345698	309874	1784690	792453	587069	200175	5271261	499808		537207	209319	12032161	311948	728411	1188420	6485391		494042		1667626	426654	472101
305	ethylmalonate	Amino Acid	Leucine, Isoleucine and Valine Metabolism	15765	LC/MS Polar	2785	131.035	11756	601-75-2		HMDB00622	2122124	5397293	2837877	4762904	2413804	1.89165e+06	5494067	5.81479e+06	2695309	3654150	5.2258e+06	13049167	4501988	10677433	16472607	5.26226e+06	3367296	3.28518e+06	6335685	4744856	3042917	3865295	2244473	7624110	3.58192e+06	9816490	7819112	5222658	6381417	9997758	10086100	6455677	7341882	10805087	925986	1897104	8243737	6.85093e+06
306	valine	Amino Acid	Leucine, Isoleucine and Valine Metabolism	1649	LC/MS Pos Early	2479	118.086	6287	72-18-4	C00183	HMDB00883	386226720	328729632	346628480	150455856	221922448	232033104	272247456	541326144	259777072	349751232	162946384	325555936	215224432	304846528	343165856	399204000	413848512	143696768	338087200	308221888	551390784	212112912	707086912	338109376	274830464	268362544	325592928	900700288	290542144	300766688	252719824	578456448	287188576	401367680	212719360	290652640	186606112	295486912
307	N-acetylvaline	Amino Acid	Leucine, Isoleucine and Valine Metabolism	1591	LC/MS Neg	1704	158.082	66789	96-81-1		HMDB11757	438086	318925	207107		460962			413919		101457	77855	218800		416612	270682		568173	149988	80410	125569	344377	42359	466844	134648	1348438	6.41866e+06	139984	3427226	800733	303077	109199	338356	2446330	265909		207402
310	isobutyrylglycine (C4)	Amino Acid	Leucine, Isoleucine and Valine Metabolism	35437	LC/MS Neg	1420	144.067	10855600	15926-18-8		HMDB00730	137147		260862	274155			110663	104413			237278	175780		106855	120377	248942			53578					130611		146503	51888	74334	142247	141095					217972	126755	214870	142908
311	3-hydroxyisobutyrate	Amino Acid	Leucine, Isoleucine and Valine Metabolism	1549	LC/MS Polar	1619	103.04	87	2068-83-9	C06001	HMDB00336					116336				1068341	446106							362274											1079626	985932			753622					224377	108170
312	alpha-hydroxyisocaproate	Amino Acid	Leucine, Isoleucine and Valine Metabolism	22132	LC/MS Neg	1840	131.071	83697	10303-64-7	C03264	HMDB00746	552501	1108443	1.01426e+06	387553	1689476	131657	1245618	2905346	4271123	4976087	199897	577332	169996	975586	1563866	1508797	1880276	293185	1221661	913652	514426	434631	3971997	653715	169541	964207	216250	21637952	178682	870018	1241274	9045965	494971	473687		2016263	660450	568073
323	4-methylthio-2-oxobutanoate	Amino Acid	Methionine, Cysteine, SAM and Taurine Metabolism	40732	LC/MS Neg	1635	147.012	473	583-92-6	C01180	HMDB01553	147336	107758	123826	53877	29073	38737	89354	86291		163258	156066	235236	53775	204401	298519	88882	114980	61948	103444	50175	386421		380835	100800	23097		66861		50486	189565	823093	246389		132081	44607	107491		102906
324	methionine	Amino Acid	Methionine, Cysteine, SAM and Taurine Metabolism	1302	LC/MS Pos Early	2526	150.058	6137	63-68-3	C00073	HMDB00696	718673536	376055968	396435584	227420624	218471168	264427344	302549312	563261632	338857728	541500672	211522848	361738752	239205840	319042144	350742976	414162976	472836960	182947936	338392832	378579360	490102784	239541280	735815936	385549088	292342080	307499904	384115296	367565696	295799520	326312416	238828496	582778368	347280512	310372384	249973632	371939072	262018448	369300384
325	N-acetylmethionine	Amino Acid	Methionine, Cysteine, SAM and Taurine Metabolism	1589	LC/MS Neg	1787	190.054	448580	65-82-7	C02712	HMDB11745	1087503	1845849	1248533	195209	417546	312479	1186455	1684034	330425	713880	403810	727321	355522	1654585	1772626	1268065	678802	852591	804607	780194	2709600	285325	2113721	456103	798630	4799806	463728	1.75642e+06	628220	1.00386e+06	594819	1.81571e+06	518335	1258242	397344	1092289	339230	809378
326	N-formylmethionine	Amino Acid	Methionine, Cysteine, SAM and Taurine Metabolism	2829	LC/MS Neg	1543.8	176.039	439750	4289-98-9	C03145	HMDB01015	1.00824e+06	600083	474716	194405	210921	290547	277330	360405	337803	868781	227587	220181	145300	537055	118835	399453	856430	319797	58640	963783	794172	110555	906554	174099	497629	140605	144403	632156	512096	211686	86228	824008	305531	190994	222214	629905	558746	847498
328	methionine sulfone	Amino Acid	Methionine, Cysteine, SAM and Taurine Metabolism	44878	LC/MS Pos Early	1250	182.048	69961	820-10-0										297757		96071						292660	81132		87196		350301							54484	125305				77841	676733			58799
329	methionine sulfoxide	Amino Acid	Methionine, Cysteine, SAM and Taurine Metabolism	18374	LC/MS Pos Early	1272	166.053	158980	3226-65-1	C02989	HMDB02005	41847880	32752538	23180080	21276390	13676803	20376724	29407092	89331384	21358552	33885596	22935734	23558944	17746860	23988640	33002230	44209688	53078520	23296708	28220348	21112840	75401432	15415254	44342796	31960006	21955372	27731596	20821740	36743488	31657426	28244392	18077614	28721370	44713628	53447200	16126237	42131892	30679832	25560824
330	N-acetylmethionine sulfoxide	Amino Acid	Methionine, Cysteine, SAM and Taurine Metabolism	45428	LC/MS Neg	942	206.049	193368				281235	220156	203429	86429	158816	163173	186559	332203	330252	338917	814789	235462	110212	338056	128857	313853	358067	398199		341730	738730	477253	145839	163117	467950	368496		280583	307048	109436	64111	268971	113409	84087	82888	337267	522335	307487
336	cystathionine	Amino Acid	Methionine, Cysteine, SAM and Taurine Metabolism	15705	LC/MS Pos Early	2270	223.075	439258	535-34-2	C02291	HMDB00099	316493	42515					46809			102745		42046					217511	53203		80730	44324	48212	114727		78889			314956	222317		70215	206240	69339	46613	94220	59529	80994	86743
337	alpha-ketobutyrate	Amino Acid	Methionine, Cysteine, SAM and Taurine Metabolism	4968	LC/MS Polar	940	101.024	58	600-18-0	C00109	HMDB00005		324950	144075	374261			363521				318285	259156	134871	483631	722633		246044		281915		2399324		561211				313036			468305	620977	713552		1147919	418126
339	2-aminobutyrate	Amino Acid	Methionine, Cysteine, SAM and Taurine Metabolism	42374	LC/MS Pos Early	2059	104.071	439691	1492-24-6	C02261	HMDB00650	9237675	25166688	8029095	4432331	7.68497e+06	4344462	18525092	22130360	4369103	6218109	12697508	7.84383e+06	6252274	19969382	22406168	42844728	13318363	3451594	10231049	5784388	30527824	3153791	78702424	7.14761e+06	15353376	39325080	11557323	123588256	15377941	20344970	13037452	21074776	18747624	43463192	7.30612e+06	17923900	3.89743e+06	6473427
341	cysteine	Amino Acid	Methionine, Cysteine, SAM and Taurine Metabolism	1868	LC/MS Pos Early	1488	122.027	5862	52-90-4;56-89-3	C00097	HMDB00574	6375126	2853055	2466325	1099841	2536040	2847557	3.5753e+06	2934921	1625113	3912183	2811523	2966992	3566617	4092607	2778587	3941658	6693614	3215304	2799491	3865208	3174949	1895072	6579210	2944346	2967519	1385072	2621799	9900749	5695498	3388408	3736435	5792006	3449370	3630114	4751565	3.60987e+06	2432590	4722303
342	N-acetylcysteine	Amino Acid	Methionine, Cysteine, SAM and Taurine Metabolism	1586	LC/MS Pos Early	1416	164.038	12035	616-91-1	C06809	HMDB01890	461958	379551	154017	88889	315875	244281	491065	245664	186400	294239	143022	381622	449797	326724	147354	140462	771745	215893	315135	433303	147351	380470	195810	391620	395224	130401	480869	891092	495660	293624	417149	278193	820872	348748	416601	197052	126678	710280
343	cystine	Amino Acid	Methionine, Cysteine, SAM and Taurine Metabolism	56	LC/MS Pos Early	2000	241.031	67678	56-89-3	C00491	HMDB00192	476237				135564			282203	77536	238914							106264				212321	158393	645356	39186			274123				124815	141287		70589		34544		162581
344	S-methylcysteine	Amino Acid	Methionine, Cysteine, SAM and Taurine Metabolism	39592	LC/MS Pos Early	1955	119.016	24417	1187-84-4		HMDB02108	161437	123862			41408	44982	81872	41506		40206		102273	77650	101996		30362	242665	168291	385319	51643			99784			162271		965782	238506	55902		249665	195749	45192	36282	59899	36553	84800
346	cysteine s-sulfate	Amino Acid	Methionine, Cysteine, SAM and Taurine Metabolism	22176	LC/MS Polar	2273	199.969	115015	1637-71-4	C05824	HMDB00731	672343	926967	479926	192301	277662	401953	280724	1228790	394707	975704	71326	606697	294512	172375	462856	210031	394815	202299	293124	386407	379118	393438	993565	549035	109358	148395	739637	395182	493395	122124	299730	476676		1412825	102044	422562	387035	603808
349	cysteine sulfinic acid	Amino Acid	Methionine, Cysteine, SAM and Taurine Metabolism	37443	LC/MS Pos Early	597	154.017	109	207121-48-0	C00606	HMDB00996	164355	131844	90497	32676	48839	69730	87270	188398	55728	171385	45796	69467	50644	92140	76409	111105	124445		66721	84712	229839	51288	249751	120127				235470	111807	79848	123115	192533	58036	180932	53090	120783	49866	57074
352	taurine	Amino Acid	Methionine, Cysteine, SAM and Taurine Metabolism	2125	LC/MS Neg	690	124.007	1123	107-35-7	C00245	HMDB00251	3.67439e+06	192310	139575		3154742	133412	391905	333208	1757571	2845931	87591	164270	163345	294041	45363	52565868	290626	308643	71047	613649	264050	364460	311407	343811	2501760	32389	58575	18681840	524746	173045	56918	558623	418541	129646	708916	1177450	7559241	630156
353	N-acetyltaurine	Amino Acid	Methionine, Cysteine, SAM and Taurine Metabolism	48187	LC/MS Neg	800	166.018	159864				1104790				3901213	31421			150082	2.09469e+06						7.82673e+06									2562089			1560406	109306							86657	2299377
359	2-hydroxybutyrate/2-hydroxyisobutyrate	Amino Acid	Methionine, Cysteine, SAM and Taurine Metabolism	52281	LC/MS Polar	1258	103.04					1141168	1795013	1350091	366462	298857	200470	2154203	2245014	1957355	1831856	913652		298217	1172536	1353497	1.8253e+06	1301156	2714978	697956	1219357	4279514	337103	4424292	707363	548910	391873	411186	6.69884e+06	1647161	1411034	1166245	7.98024e+06	1096877	1883834	1242350	1637499	845880	1082289
360	arginine	Amino Acid	Urea cycle; Arginine and Proline Metabolism	1638	LC/MS Pos Early	2825	175.119	232	1119-34-2	C00062	HMDB00517	99217080	270261248	14820239	64337888	6057170	9985304	141260096	391167648	61179048	139919680	15067171	37103168	7525306	17259888	6555028	65633528	83527632	31223312	7572411	10319771	408877280	13448626	60586744	7823671	12573760	4928278	10681140	49180608	6201131	29178240	11313164	322180960	75874368	41090352	37740628	49458752	125626472	11211479
363	ornithine	Amino Acid	Urea cycle; Arginine and Proline Metabolism	1493	LC/MS Pos Early	2800	133.097	6262	3184-13-2	C00077	HMDB03374	46101004	9639365	18752128	6553505	20008784	16181030	10431699	28448816	43377144	36337820	7616376	20132196	10680341	13433010	10148976	12989936	32478532	14241251	10636400	41690748	54341132	8464455	36737424	10981104	18831404	29651272	43635312	16759797	28790640	17085800	32156746	27818218	26836614	19678284	22291812	33026524	17199988	49150728
364	proline	Amino Acid	Urea cycle; Arginine and Proline Metabolism	1898	LC/MS Pos Early	1603	116.071	145742	147-85-3	C00148	HMDB00162	400590784	507338336	395701632	110023888	163080512	266606192	430297792	593813312	180750704	336143200	240976096	393449792	306442560	308597984	451904512	453349504	280715968	202294336	331305856	273119744	768026880	169271632	730884800	366541824	189830400	120669096	505426144	242974544	284800640	403663008	404339328	588688832	195258192	498192736	290031040	398875232	191694864	290081888
365	citrulline	Amino Acid	Urea cycle; Arginine and Proline Metabolism	2132	LC/MS Pos Early	1520	176.103	9750	372-75-8	C00327	HMDB00904	755892096	259543152	546891264	245172464	276915520	350224960	312381728	548632832	462245984	558455424	267008704	360802784	292047392	388127136	411713856	524022464	522253472	269590016	332357824	544281280	337217568	297493248	879259008	421106528	394017088	199369328	407609728	502381216	358041312	417067488	507579904	598659776	401137216	424474592	286050624	496183104	427006816	511678240
366	argininosuccinate	Amino Acid	Urea cycle; Arginine and Proline Metabolism	15497	LC/MS Pos Early	2745	291.13	16950;828	156637-58-0	C03406	HMDB00052	154098	174842					232536	831269	107590			70235		68994		64057	185284				4871837							144293				2658330	64327		393780		279463
367	homoarginine	Amino Acid	Urea cycle; Arginine and Proline Metabolism	22137	LC/MS Pos Early	2882	189.135	9085	156-86-5	C01924	HMDB00670	289876					74486		256152		131395						239600					560335							748196		137859		1248700		117056			236969
368	homocitrulline	Amino Acid	Urea cycle; Arginine and Proline Metabolism	22138	LC/MS Pos Early	1908	190.119	65072	1190-49-4	C02427	HMDB00679	3617047	1133035	2442599	186260	1588378	868624	1137008	1939897	3306797	2198567	326584	1114411	1251354	2429260	554149	2725448	1285008	920963	497579	4171240	3.01434e+06	815871	11330790	711262	586371	232889	845544	1778273	8086030	1255657	1.58214e+06	1886959	599021	1065916	1.00847e+06	2136514	1408848	1362907
369	norvaline	Amino Acid	Urea cycle; Arginine and Proline Metabolism	37426	LC/MS Pos Early	2582	118.086	824	760-78-1	C01826	HMDB13716	5285110	3143620	1908019	2424767	9707917	1920934	2934754	3657874	5581694	6252745		1768896	3315361	6609312		1713257	18041002		2968100	4147656	3789628		3490642	3375160	24685652	121264672	1279290	30582092	9720546	8281666	2735659	17886718	54320752	3474643	2343866	3338302	2385669	2638083
372	dimethylarginine (ADMA + SDMA)	Amino Acid	Urea cycle; Arginine and Proline Metabolism	36808	LC/MS Pos Early	2850	203.15	123831	102783-24-4	C03626	HMDB01539	8.12504e+06	1022150	752583		616431	4729155	2487250	11101192	8633219	7387994			383042	1097056		1237262	19957364	763364	136202	3347865	20872628	1388104	2392822	354070	999646	159269	944578	17959710	23039092	304947	1438589	11334259	727679	825013	1338425	6478853	6143299	2266005
373	N-acetylarginine	Amino Acid	Urea cycle; Arginine and Proline Metabolism	33953	LC/MS Pos Early	2245	217.13	67427	155-84-0	C02562	HMDB04620	1821520	2250141	2647035	324125	745842	1181658	3302018	3.54296e+06	1272340	2523761	715718	2264780	1178529	1794606	976205	8590510	2484627	1593796	555790	1326702	2339280	430345	2.0341e+06	1888427	636132	265865	1261447	390752	1059670	1769949	3793752	2928069	2113180	1598165	1309273	3083080	3915574	1340779
374	N-acetylproline	Amino Acid	Urea cycle; Arginine and Proline Metabolism	34387	LC/MS Pos Early	1695	158.081	322640	1074-79-9			3037516	2396707	1.82272e+06	1889400	781496	1089094	3290559	7548757	5092281	12817683	3.51557e+06	1.58732e+06	3.18027e+06	925678	2083074	710813	4141591	1738937	1403389	1923305	1181596	1.00001e+06	2875529	2330361	3309418	3625280	1696252	2650443	717724	6560777	2667120	11069006	1136648	2654423	9093615	1423226	7780216	5004567
376	N-delta-acetylornithine	Amino Acid	Urea cycle; Arginine and Proline Metabolism	43249	LC/MS Pos Early	1877	175.108	9920500				3082076	1953818	1678346	155795	1.56428e+06	2115896	2140645	2098069	7713869	3338991	566906	2311255	1685832	1369382	1589666	2553674	1954583	3936296	1085666	3.6138e+06	1882250	599620	2629170	1198337	14178818	5365901	760024	799531	1704904	1901594	2720423	3072868	3260119	1835533	1397772	5.42894e+06	2386905	2232654
378	N-alpha-acetylornithine	Amino Acid	Urea cycle; Arginine and Proline Metabolism	32984	LC/MS Pos Early	2000	175.108	439232	6205-08-09	C00437	HMDB03357	7139327	2563883	5099912	226650	4.17976e+06	3235585	2723733	3197913	11583119	5193506	3143709	5654516	2547632	3104725	1828027	2931338	5038438	3672585	923020	8.07718e+06	4.1885e+06	821311	4318477	3371301	2378882	4770768	11326465	3315571	5014337	2873205	4873607	1871373	5359200	2368015	5697915	6632366	2716737	7572814
380	N-methylproline	Amino Acid	Urea cycle; Arginine and Proline Metabolism	37431	LC/MS Pos Early	1335	130.086	557	475-11-6			21201280	52132368	92659480	14230596	55692496	224226976	265792272	502089760	57067312	40927620	14520140	2885238	55516440	120115336	108864008	51287020	339068480	30210684	2423087	87837048	99137736	14194739	29895004	287451008	67448456	2139186		2265659	93158944	235404960	72405656	37776780	317534656	208838224	62277940	66311800	347612288	254536816
382	hydroxyproline	Amino Acid	Urea cycle; Arginine and Proline Metabolism	32306	LC/MS Pos Early	1064	132.065	5810	51-35-4	C01157	HMDB00725	6482013	2716970	1.79277e+06	564853	684519	3778940	4860248	2989509	2763603	6101979	1201713	2232965	1833825	2276618	1417662	3621531	2832065	4700006	2.06587e+06	4313704	28455662	1536602	34201804	1277293	1265224	1209118	2348262	32345434	7.3693e+06	3066459	7729244	5375329	3.98926e+06	10798659	2493446	13058705	2425781	4409336
388	N-acetylcitrulline	Amino Acid	Urea cycle; Arginine and Proline Metabolism	48434	LC/MS Neg	940	216.099	656979	33965-42-3	C15532	HMDB00856		234037	205556	172618	98425	54219	104939	146341	390467	175482	446609	276786	192776	213373	388849	123709		88791	208732	238691	197824	94644	172340	186404	192456	268920	112892	294346	240869	670084	316675		297863	55011	181520		268825
389	2-oxoarginine*	Amino Acid	Urea cycle; Arginine and Proline Metabolism	55072	LC/MS Pos Early	1760	174.087	558	3715-10-04	C05935,C03771	HMDB04225	3013890	3516765	603385	692016	187310	711420	2297866	2164863	1031694	2574365	1393197	1877935	481512	1022818	389857	1432729	1374710	936015	339406	543275	8653866	345661	2475294	492991	426771	166725	652647	335252	369937	1718419	895176	3535650	1032133	2564743	882207	1.92576e+06	646470	1008494
390	creatine	Amino Acid	Creatine Metabolism	27718	LC/MS Pos Early	1947	132.077	586	57-00-1	C00300	HMDB00064	14512322	959215	4685896	628469	841280	2704632	13652571	4585561	3414170	3954920	866296	1257055	1830228	787920	773894	1102205	1098166	854086	2008829	1450599	6840499	2452471	4997802	2035262	665794	638834	4475950	178901104	92146424	2526101	1215340	1267351	1382124	36263652	665682	3686155	530948	934834
391	creatinine	Amino Acid	Creatine Metabolism	513	LC/MS Pos Early	2055	114.066	588	60-27-5	C00791	HMDB00562	116909224	200396	7246381	162773	95224	549181	417872	1613643	982676	12370874	371974	250460	487509	735068	137120	603318	848415	319327	297068	212388			629890	138186	574006	130322	699741	287382592	214095328	315143	85958		13126091	7981164	290571	2230808		636432
394	N-methylhydantoin	Amino Acid	Creatine Metabolism	40006	LC/MS Neg	1425	113.036	69217	616-04-6	C02565	HMDB03646	7524726		108911				27291		258016	434480							341634				163112							1323273	1218187							201624		49790
396	guanidinoacetate	Amino Acid	Creatine Metabolism	43802	LC/MS Pos Early	1937	118.061	763	352-97-6	C00581	HMDB00128	3291703	286078	759112	179992			245693	655551	766257	171380	143332					1.70074e+06	61203			390363	1081299	79473	1637245	32147			71662	12590522	17384268	134460		3602148	375776	637941		288816	66544
397	agmatine	Amino Acid	Polyamine Metabolism	15496	LC/MS Pos Early	3057	131.129	199	2482-00-0	C00179	HMDB01432	539350	442373	79847	107163			524447	3526068	907923	653101		259006		65351		67393	177259	83335		65095	15279374		75166				137380	485289	115959	86078	311556	4202054	110927	73651	346333	254439	1.75121e+06	99122
399	acisoga	Amino Acid	Polyamine Metabolism	43258	LC/MS Pos Early	1813	185.129	129397	106692-36-8			591903	548415	401503	518368	209188	115405	344331	301317	718788	542434		300793	194123	242144	377501	162630	168349	659557	155449	402950	1770847	164812	433297	414755	113776	121267	1166505	568755	2467106	208354	569293	631876	360256	1062051	337854	390435	338411	380222
400	putrescine	Amino Acid	Polyamine Metabolism	1408	LC/MS Pos Early	3027	89.1073	1045	110-60-1	C00134	HMDB01414	3180871				565305		644170	1061256	7264599	379094			276674	3969178		916982	58482276	1497737	877463	131869	258720	537461	1842149	146695	1192746		212148	61694840	77660408			497083				1606491	9501136
402	N1,N12-diacetylspermine	Amino Acid	Polyamine Metabolism	52987	LC/MS Pos Early	3105	287.244	132680	61345-83-3	C03413	HMDB02172	11118529		38616		20421940	357194	361941	394591	1.78473e+06	1367268			83252	446179			733729	334139		1786464	167770	496732	422929		379125			23824560	829837	162843	92634	835560	2749311	97639	120703	2717216	2804764	1550479
403	spermidine	Amino Acid	Polyamine Metabolism	485	LC/MS Pos Early	3355	146.165	1102	124-20-9	C00315	HMDB01257	10193511	2523442	1005127		2297404	2604840	5344433	10498275	753213	4272498	343868	16565373	1035581	3456614	866107	4487991	3012997	3301356	2250968	3.08058e+06	3021270	334847	11673789	2502332	951791	21793	9067976	6446150	1.95016e+06	2044497	10456857	11047891	2738307	4624024	4429126	11589987	2331773	1920581
404	5-methylthioadenosine (MTA)	Amino Acid	Polyamine Metabolism	1419	LC/MS Pos Early	2752	298.097	439176	2457-80-9	C00170	HMDB01173	444406	93584			138619	144664	135881	455677						150683			524529	521293		317077			115271		252914				303995			16568379	322176			467077	230085	526204
405	N(1)-acetylspermine	Amino Acid	Polyamine Metabolism	32360	LC/MS Pos Early	3356	245.234	916	77928-70-2	C02567	HMDB01186	527370				324155			141284																				794929								104583
407	N-acetylputrescine	Amino Acid	Polyamine Metabolism	37496	LC/MS Pos Early	2230	131.118	122356	18233-70-0	C02714	HMDB02064	23789476	1161392	5760012	689153	1834910	2.49551e+06	3326373	6173798	78133568	7646976	748170	3895827	835853	4.09105e+06	824405	5330080	793500800	4409866	2771750	7733244	189098560	123628912	5340107	1423756	5507627	1646048	1695208	185469760	964212416	1124025	1.32215e+06	114431168	3469049	2248651	893191	5885631	284472032	3223665
408	4-acetamidobutanoate	Amino Acid	Polyamine Metabolism	1558	LC/MS Polar	1925	144.067	18189	3025-96-5	C02946	HMDB03681	655265	690366	193355	95549	1686376		2127978	1599901	1518201	2254057	1080369		767302	2521429	965126		5831639	734701	435294	2825743	3209610	516908	1903733		2712211	1557067		2265003	5252907	1018086	2.09013e+06	2864609	882329	494981	423550	1287485	3483730	819626
411	1-methylguanidine	Amino Acid	Guanidino and Acetamido Metabolism	48114	LC/MS Pos Early	2149	74.0713	10111	22661-87-6	C02294	HMDB01522	268546	83969	157579	248457	84422	658673	157198	48361		264975	454869	364988	307274	231230	219056	290181	433180	154443	223863	126249	202813		261733	157704	315748	235601	165327	129080	141840	149219	89155	82721	333659	741049	226111	160237	34145	307195
413	4-guanidinobutanoate	Amino Acid	Guanidino and Acetamido Metabolism	15681	LC/MS Pos Early	2320	146.092	500	463-003;463-00-3	C01035	HMDB03464	1603437	5759758	1000116	641181	304438	1114769	4706857	13813620	22835940	3497321	2841923	781905	1222527	699415	1311154	4658745	10273199	1765561	959963	807543	8226454	898267	6680084	270855	1185860	2151227	311189	3457843	13019205	2737517	4641078	6815534	7616173	3386969	920370	1855230	3790419	1095053
421	cysteinylglycine	Amino Acid	Glutathione Metabolism	35637	LC/MS Pos Early	2132	179.048	439498	19246-18-5	C01419	HMDB00078	836380						222113	95843					130678	234543			552016	459160		237707		556753	239124					864415	267031		361694	691310		169933				305815
423	5-oxoproline	Amino Acid	Glutathione Metabolism	1494	LC/MS Neg	738.5	128.035	7405	98-79-3	C01879	HMDB00267	15774610	32257014	5271263	3352862	3215478	7796809	6454889	5646979	2433956	3302512	15696882	6.01266e+06	5355748	14294326	4293724	28482580	42710216	8956200	18912306	4385268	12121937	1651649	6573674	3233725	4555668	1336112	47746144	4174391	3288443	35852936	5659603	18143096	4786107	5334102	3889148	6744480	5425588	8691870
431	gamma-glutamylalanine	Peptide	Gamma-glutamyl Amino Acid	37063	LC/MS Pos Early	1986	219.098	440103	5875-41-2		HMDB29142	282929	487603	287728	132680	179532	125798	439884	790391	154473	161761	112925	528045	223419	665541	340620	1032133	237177	204918	249640	741545	378702		1032028	357161	181445	163761	228676		373908	487596	843978	507661	199364	395592	125647	527365	240901	261271
433	gamma-glutamylglutamate	Peptide	Gamma-glutamyl Amino Acid	36738	LC/MS Pos Early	1775	277.103	92865	1116-22-9	C05282	HMDB11737	285757	179864	599291	213613	185403	491567	457826	355435		119228	411422	1643228	1.02889e+06	749065	467429	986681	194198	547998		1719687	470295	159936	682423	456102	305289		453470		625688	849279	3678555	1707476	81110	965452	1522502		1062217	578116
434	gamma-glutamylglutamine	Peptide	Gamma-glutamyl Amino Acid	2730	LC/MS Neg	645.9	274.104	150914	10148-81-9	C05283	HMDB11738	3788084	972831	1824299	934682	646296	1344963	1388883	1808940	1493922	2644640	700966	1468662	831798	1436761	1257440	610395	2250550	603373	655606	1.48509e+06	1219724	1093607	1028493	1600374	1229494	674369	1746479	2151104	798063	1549495	1.91494e+06	1.64241e+06	1674324	1076884	1448220	1497868	1525816	1975106
435	gamma-glutamylglycine	Peptide	Gamma-glutamyl Amino Acid	33949	LC/MS Pos Early	1535	205.082	165527	1948-29-4		HMDB11667		620256				159705	481404	671382				482450	420236	750679									1135265							600035	1.14395e+06	677520		576929
436	gamma-glutamylhistidine	Peptide	Gamma-glutamyl Amino Acid	18245	LC/MS Pos Early	2740	285.119	7017195	37460-15-4			294313		53854		131884		69164	190592	70863	443793		104767	100031	65803			1737456	93680	79737	129314	89901	75071	267262	115996	506663		114474	139638	282352	53460	211930	340665	94982	86041	351459	154257	143547	452263
437	gamma-glutamylisoleucine*	Peptide	Gamma-glutamyl Amino Acid	34456	LC/MS Pos Early	2940	261.144	14253342			HMDB11170	194994	357108	258044	74296	244207	97136	582355	717755	139238	129302	154304	474985	175849	415827	353831	533863	149478	236616	253827	427500	547327	119466	774048	264353	83297	117276	237693	147488	587482	379873	386860	386308	142703	377083	172562	340963	135721	285400
438	gamma-glutamylleucine	Peptide	Gamma-glutamyl Amino Acid	18369	LC/MS Neg	1685	259.13	151023	2566-39-4		HMDB11171	200244	383640	190806		182609		280774	536991	105043	71571	107861	303582		321084	193874	389686	106821	149281	150105	121812	333642	66352	489283	201489		121705	207821	139307	318733	259978	252786	323527		247406	112449	266222	175281	214989
439	gamma-glutamyl-alpha-lysine	Peptide	Gamma-glutamyl Amino Acid	55015	LC/MS Pos Early	2784	276.155	65254				1290526	723034	928306	226013	540360	429204	1043178	1.57128e+06	611860	804486	386483	1085424	468973	1080278	404423	1.03052e+06	868320	753772	270561	698667	788715	454656	1801253	497979	442578	133025	588207	552460	596434	645814	2252824	941208	597480	421583	584788	953888	2414190	1200280
440	gamma-glutamyl-epsilon-lysine	Peptide	Gamma-glutamyl Amino Acid	33934	LC/MS Pos Early	2717	276.155	7015684;7015685	17105-15-6		HMDB03869	2408563	977214	1115487	720964	493923	730024	811487	1646371	744551	1654745	704874	889144	327054	625498	680488	1073300	1306350	554322	364225	1171208	908765	237842	2250408	738739	389780	411677	908034	1881763	606790	974114	1195934	1679742	1299884	492370	448780	953676	1241964	822372
441	gamma-glutamylmethionine	Peptide	Gamma-glutamyl Amino Acid	44872	LC/MS Pos Early	2640	279.101	7009567	17663-87-5		HMDB29155	416651	491510	730996	82007	313219	130055	563111	654829	168679	168313	360830	583820	845019	545253	483188	477341	422861	326788	237726	7646759	413477	125459	981801	561905	181481	153992	264265	110446	1377936	477053	428503	1641382	166842	561041	682950	388939	262731	443816
442	gamma-glutamylphenylalanine	Peptide	Gamma-glutamyl Amino Acid	33422	LC/MS Pos Early	2992	295.129	111299	7432-24-8		HMDB00594	260244	476296	152776		213495		442321	657094	121125	107945	73524	389820		363372	281181	415000	114393	137653	181249		410705	304016	734716	282516		132320	265982	517030	141088	367099	452884	305087	125359	375838	94527	256567	176831	317217
443	gamma-glutamylthreonine	Peptide	Gamma-glutamyl Amino Acid	33364	LC/MS Pos Early	1750	249.108		5652-48-2		HMDB29159	317884	436266	289811	103640	182712	220594	521612	525073	158934	162230	198682	684592	312408	505954	347210	319428	250534	243760	227375	574407	536876	231654	619035	429706	247403		292442	108750	337899	397574	405280	481918		465936	300667	285875	219237	543726
444	gamma-glutamyltryptophan	Peptide	Gamma-glutamyl Amino Acid	33947	LC/MS Pos Early	2975	334.14	3989307	66471-20-3		HMDB29160	702873	120550	210704	102743		139285	114903	170761	235043	533436	87539	119645		116300	47268	96655	352324			153726	85646	204150	301600	139555			165734	420268		140585	115596	171286	148407		161692	170951	119539	197025
[truncated: 720 more rows]
[truncated: 53 more columns]

## Sheet: Tab 3-PICRUST
	ASD or TD	ASD	ASD	ASD	ASD	ASD	ASD	ASD	ASD	ASD	ASD	ASD	ASD	ASD	ASD	ASD	ASD	ASD	ASD	TD	TD	TD	TD	TD	TD	TD	TD	TD	TD	TD	TD	TD	TD	TD	TD	TD	TD	TD	TD
[truncated: 118 more rows]
