# Supplementary material for: Distinct Fecal and Plasma Metabolites in Children with Autism Spectrum Disorders and Their Modulation after Microbiota Transfer Therapy
Source: mSphere. 2020 Oct 21;5(5):e00314-20. doi: 10.1128/mSphere.00314-20 (PMC7580952; doi:10.1128/mSphere.00314-20)
Supplement: TABLE S1 [file mSphere.00314-20-st001.xlsx]

## Sheet: Table S1-Plasma Top73
SUPER PATHWAY	SUB PATHWAY	BIOCHEMICAL	Mann-Whitney U			Median			Median value ratios				Wilcoxon signed-rank test Adjusted p value#
			p value						ASD/TDbaseline
			un-adj.	BH*		ASD	TD		Baseline	Week3	Week10		Baseline vs. Week3	Baseline vs. Week10
Cofactors and Vitamins	Nicotinate and Nicotinamide Metabolism	nicotinamide_riboside	<0.01	0.0221561		-1.03475	0.647839		0.424491	0.891134	0.95279		0.0309829	0.0373635
Nucleotide	Purine Metabolism, (Hypo)Xanthine/Inosine containing	inosine_5'-monophosphate_(IMP)	<0.01	0.0221561		-1.00327	0.364776		0.411483	0.888637	1.01535		0.0309829	0.0248785
Xenobiotics	Chemical	iminodiacetate_(IDA)	<0.01	0.030191		-1.53594	0.508991		0.539677	0.984644	0.975189		0.0309829	0.0376409
Amino Acid	Leucine, Isoleucine and Valine Metabolism	methylsuccinate	<0.01	0.030191		-1.15516	0.090809		0.579679	1.06698	1.22727		0.0309829	0.0248785
Carbohydrate	Fructose, Mannose and Galactose Metabolism	galactonate	<0.01	0.0311447		-0.895332	0.458715		0.0483354	0.675094	0.640425		0.121592	0.24616
Peptide	Dipeptide	valylglycine	<0.01	0.0409693		-0.697648	0.310205		0.223967	0.763631	0.223967		0.0522631	0.0886997
Amino Acid	Glycine, Serine and Threonine Metabolism	sarcosine	<0.01	0.0409693		-1.69868	0.618228		0.147893	0.999945	0.968597		0.0432677	0.0376409
Peptide	Dipeptide	leucylglycine	<0.01	0.0409693		-1.01248	0.383195		0.243129	0.774321	0.73595		0.0309829	0.0324625
Lipid	Medium Chain Fatty Acid	caprylate_(8:0)	<0.01	0.0454882		1.12818	-0.538375		2.91102	1.27708	0.898852		0.100201	0.0248785
Lipid	Medium Chain Fatty Acid	heptanoate_(7:0)	<0.01	0.0534569		1.66437	-0.542163		6.66652	1.15188	0.938109		0.129557	0.0248785
Lipid	Lysolipid	1-palmitoyl-GPI*_(16:0)*	<0.01	0.105409		0.224305	-0.804624		2.23793	1.94469	1.65698		0.411819	0.303324
Carbohydrate	Glycolysis, Gluconeogenesis, and Pyruvate Metabolism	3-phosphoglycerate	<0.01	0.107306		-0.774492	0.277102		0.577217	0.861338	0.960074		0.0309829	0.0248785
Lipid	Fatty Acid, Dicarboxylate	azelate_(nonanedioate;_C9)	<0.01	0.132276		1.54753	-0.573447		8.7925	1	1		0.0713075	0.0376409
Amino Acid	Lysine Metabolism	N6-acetyllysine	<0.01	0.132276		0.658987	-0.270991		1.34631	1.2294	0.896697		0.185111	0.0498987
Lipid	Lysolipid	1-stearoyl-GPS_(18:0)*	<0.01	0.132276		0.345888	-0.652942		1.753	1.33977	1.46215		0.228546	0.365078
Lipid	Medium Chain Fatty Acid	caproate_(6:0)	<0.01	0.142466		1.54852	-0.504593		6.27711	0.944229	1.06756		0.12867	0.0376409
Lipid	Lysolipid	1-arachidonoyl-GPI*_(20:4)*	<0.01	0.142466		0.664382	-0.668143		1.5955	1.38044	1.23222		0.252803	0.180138
Lipid	Lysoplasmalogen	1-(1-enyl-oleoyl)-GPE_(P-18:1)*	0.005239	0.162404		0.331293	-0.58182		1.53399	1.3813	1.28088		0.309024	0.345122
Xenobiotics	Chemical	2-aminophenol_sulfate	0.005511	0.162717		-0.550774	0.130707		0.219463	0.307281	0.0787806		0.443253	0.462654
Amino Acid	Histidine Metabolism	1-methylimidazoleacetate	0.006267	0.163242		-0.319657	0.285627		0.861928	0.952742	0.915712		0.208405	0.398259
Lipid	Phospholipid Metabolism	glycerophosphoethanolamine	0.006267	0.163242		0.147726	-0.708392		1.33337	1.25914	1.25403		0.404119	0.343062
Amino Acid	Glycine, Serine and Threonine Metabolism	2-methylserine	0.006846	0.163242		-1.35304	0.297844		0.301267	1.01894	0.89261		0.19195	0.0829241
Lipid	Medium Chain Fatty Acid	10-undecenoate_(11:1n1)	0.006846	0.163242		-0.117394	0.624701		0.743736	0.560687	0.664416		0.203206	0.286832
Cofactors and Vitamins	Hemoglobin and Porphyrin Metabolism	biliverdin	0.006846	0.163242		-0.443157	0.229016		0.611055	0.733535	0.695894		0.461127	0.458311
Amino Acid	Tryptophan Metabolism	indolepropionate	0.007472	0.171587		-0.68594	-0.21497		0.574444	1.38949	0.973941		0.0441322	0.09355
Energy	TCA Cycle	citrate	0.009673	0.206792		-0.256178	0.732904		0.861301	0.861457	0.844063		0.411819	0.343062
Lipid	Lysolipid	1-oleoyl-GPS_(18:1)	0.009673	0.206792		0.140455	-0.765571		2.1043	2.08692	1.63135		0.426263	0.345122
Cofactors and Vitamins	Hemoglobin and Porphyrin Metabolism	bilirubin	0.010525	0.217517		-0.324098	0.0945793		0.758724	0.814111	0.765597		0.355181	0.345122
Amino Acid	Leucine, Isoleucine and Valine Metabolism	tiglyl_carnitine_(C5)	0.011444	0.220239		-0.2653	0.330449		0.705761	0.760668	0.605528		0.426263	0.409629
Lipid	Fatty Acid Metabolism (also BCAA Metabolism)	propionylglycine_(C3)	0.011492	0.220239		-0.894107	0.148363		0.376305	0.669754	0.967722		0.185111	0.0725468
Amino Acid	Phenylalanine and Tyrosine Metabolism	tyramine_O-sulfate	0.012364	0.220239		-0.204136	-0.132096		0.33513	0.33513	0.33513		0.252803	0.286832
Amino Acid	Tryptophan Metabolism	picolinate	0.012433	0.220239		-0.505949	0.140256		0.703491	0.856544	0.625386		0.374946	0.458311
Nucleotide	Pyrimidine Metabolism, Thymine containing	5,6-dihydrothymine	0.012433	0.220239		-0.471179	0.459916		0.74074	0.83673	0.874934		0.443253	0.402668
Lipid	Lysolipid	1-stearoyl-GPI_(18:0)	0.013497	0.226165		0.110143	-0.537056		1.46637	1.36781	1.11066		0.313338	0.25705
Lipid	Steroid	21-hydroxypregnenolone_disulfate	0.013497	0.226165		0.330627	-0.650955		2.04021	1.52741	1.46664		0.154605	0.345122
Amino Acid	Glutathione Metabolism	cysteinylglycine	0.015869	0.25228		0.107006	-0.599243		1.3999	1.44998	1.23269		0.472091	0.207324
Lipid	Fatty Acid, Monohydroxy	2-hydroxystearate	0.015869	0.25228		0.557154	-0.131707		1.14609	1.10469	0.948552		0.313338	0.142792
Lipid	Monoacylglycerol	1-arachidonylglycerol_(20:4)	0.017059	0.259539		0.452337	-0.814104		3.24602	1.64895	1.20711		0.261305	0.0886997
Xenobiotics	Benzoate Metabolism	3-methoxycatechol_sulfate_(1)	0.017163	0.259539		-0.289547	-0.109418		0.355593	0.914319	0.740369		0.0687462	0.138452
Lipid	Sphingolipid Metabolism	sphingomyelin_(d18:2/23:0,_d18:1/23:1,_d17:1/24:1)*	0.017696	0.261226		-1.01816	0.444319		0.23516	0.655062	0.619664		0.426263	0.406501
Amino Acid	Creatine Metabolism	creatine	0.020115	0.265341		0.491995	-0.552349		1.36337	1.32825	1.16562		0.443253	0.129315
Amino Acid	Glutathione Metabolism	cys-gly,_oxidized	0.020115	0.265341		-0.487084	0.341363		0.775691	0.836798	0.846912		0.143887	0.286832
Peptide	Gamma-glutamyl Amino Acid	gamma-glutamylhistidine	0.020115	0.265341		-0.437552	0.182148		0.870928	1.06676	0.937958		0.0309829	0.129315
Carbohydrate	Glycogen Metabolism	maltotetraose	0.020115	0.265341		0.149707	-0.604727		1.50977	1.2748	1.21921		0.0938223	0.21686
Lipid	Fatty Acid, Dihydroxy	9,10-DiHOME	0.020115	0.265341		0.707758	-0.354165		1.47516	1.11004	0.977405		0.208405	0.0373635
Amino Acid	Glutamate Metabolism	S-1-pyrroline-5-carboxylate	0.021735	0.275013		-0.511701	0.182404		0.731788	0.830713	0.732093		0.148349	0.493754
Carbohydrate	Fructose, Mannose and Galactose Metabolism	fructose	0.021735	0.275013		0.133179	-0.427968		1.26853	1.32043	1.41895		0.491314	0.493754
Xenobiotics	Food Component/Plant	cinnamoylglycine	0.022563	0.279779		-0.496913	0.781327		0.246974	0.178176	0.0586616		0.121592	0.174509
Xenobiotics	Benzoate Metabolism	hippurate	0.023468	0.285294		-0.414432	0.171174		0.529978	0.609159	0.517291		0.385412	0.345122
Amino Acid	Glutamate Metabolism	glutamate	0.025319	0.301882		0.130224	-0.319873		1.11936	1.02578	1.06116		0.309024	0.180373
Lipid	Fatty Acid, Dicarboxylate	maleate	0.027296	0.319308		0.555999	-0.310995		1.37429	1.04757	1.00801		0.0809867	0.0498987
Xenobiotics	Food Component/Plant	2-oxindole-3-acetate	0.028696	0.325544		-0.536595	0.136559		0.168481	0.463657	0.139574		0.346301	0.474712
Lipid	Phospholipid Metabolism	glycerophosphorylcholine_(GPC)	0.029404	0.325544		0.0630069	-0.465472		1.37982	1.29101	1.19804		0.485147	0.32504
Lipid	Sphingolipid Metabolism	sphingomyelin_(d18:1/14:0,_d16:1/16:0)*	0.029404	0.325544		-0.514286	0.516629		0.737752	0.864209	0.80336		0.19195	0.437162
Nucleotide	Purine Metabolism, Adenine containing	N6-methyladenosine	0.031263	0.332602		0.04763	-0.536116		1.48596	1.655	1.3329		0.426263	0.428689
Lipid	Polyunsaturated Fatty Acid (n3 and n6)	arachidonate_(20:4n6)	0.031651	0.332602		0.660217	-0.237484		1.31253	1.0092	1.03988		0.224204	0.129315
Lipid	Phospholipid Metabolism	1-linoleoyl-2-arachidonoyl-GPC_(18:2/20:4n6)*	0.031651	0.332602		-0.674776	0.25649		0.743897	0.990586	0.891119		0.143887	0.232019
Xenobiotics	Food Component/Plant	tartarate	0.032733	0.338241		0.332636	-0.16047		1.27932	1.02642	1.09433		0.374946	0.129315
Lipid	Medium Chain Fatty Acid	laurate_(12:0)	0.034043	0.346015		-0.368017	0.25642		0.603875	0.559388	0.526398		0.355181	0.345122
Nucleotide	Pyrimidine Metabolism, Cytidine containing	cytidine	0.034946	0.349462		0.350526	-0.306082		1.52615	1.1891	0.794292		0.238179	0.106957
Amino Acid	Histidine Metabolism	hydantoin-5-propionic_acid	0.036548	0.359677		-0.420055	0.556622		0.546558	0.536677	0.587662		0.46866	0.493754
Amino Acid	Methionine, Cysteine, SAM and Taurine Metabolism	cystathionine	0.03812	0.369285		-0.215576	-0.966578		3.18329	4.61114	4.43302		0.289091	0.190388
Xenobiotics	Chemical	ectoine	0.039252	0.373495		-0.337661	-0.240295		0.750184	0.831691	0.422384		0.216702	0.47104
Lipid	Primary Bile Acid Metabolism	glycochenodeoxycholate_glucuronide_(1)	0.040699	0.373495		-0.220623	-0.556006		2.12427	2.342	2.55258		0.148349	0.305783
Lipid	Fatty Acid, Dicarboxylate	sebacate_(decanedioate)	0.042169	0.373495		0.126238	-0.206288		2.45432	0.780506	0.525422		0.106468	0.0248785
Lipid	Sphingolipid Metabolism	sphingosine_1-phosphate	0.042169	0.373495		0.0127585	-0.487621		1.1545	1.10804	1.22129		0.346301	0.398259
Lipid	Sterol	7-HOCA	0.042169	0.373495		-0.264681	0.14651		0.902465	0.943159	0.930902		0.472091	0.474712
Cofactors and Vitamins	Hemoglobin and Porphyrin Metabolism	bilirubin_(E,E)*	0.042169	0.373495		-0.42033	0.432419		0.588378	0.626804	0.577111		0.451577	0.317314
Amino Acid	Phenylalanine and Tyrosine Metabolism	3-phenylpropionate_(hydrocinnamate)	0.045219	0.394866		-0.382784	0.325823		0.429868	0.344043	0.288551		0.208405	0.232019
Amino Acid	Urea cycle; Arginine and Proline Metabolism	N-acetylproline	0.048246	0.400538		-0.891173	0.451268		0.105439	0.346389	0.39511		0.469643	0.398259
Carbohydrate	Pentose Metabolism	arabitol/xylitol	0.048452	0.400538		0.993137	-0.127043		1.35478	0.96912	0.846054		0.148349	0.0477802
Lipid	Fatty Acid Metabolism(Acyl Carnitine)	3-hydroxybutyrylcarnitine_(2)	0.048452	0.400538		-0.363602	0.168885		0.579606	0.453588	0.423814		0.333182	0.345122
Nucleotide	Purine Metabolism, (Hypo)Xanthine/Inosine containing	allantoin	0.048452	0.400538		0.567669	-0.304534		1.27585	1.01114	1.01319		0.203206	0.0373635
*BH: Benjamini and Hochberg (a multiple hypothesis correction test)
#p values are written in bold when they are less than 0.05 by one-tailed Wilcoxon signed-rank test after correcting for multiple hypotheses. To obtain the ratios, each metabolite was normalized such that the median value was one in the TD group at baseline.
