# Supplementary material for: Distinct Fecal and Plasma Metabolites in Children with Autism Spectrum Disorders and Their Modulation after Microbiota Transfer Therapy
Source: mSphere. 2020 Oct 21;5(5):e00314-20. doi: 10.1128/mSphere.00314-20 (PMC7580952; doi:10.1128/mSphere.00314-20)
Supplement: TABLE S2 [file mSphere.00314-20-st002.xlsx]

## Sheet: Table S2- Stool Top26
SUPER PATHWAY	SUB PATHWAY	BIOCHEMICAL	Mann-Whitney		Median			Median value ratio#
								ASD/Tdbaseline
			un-adjusted p value		ASD	TD		Baseline	Week3	Week10	Week18
Lipid	Carnitine Metabolism	carnitine	0.00478439		-0.367263	-0.55615		2.0691	3.55363	3.94681	1.73329
Lipid	Sphingolipid Metabolism	sphingosine	0.00815		-0.355148	-0.598376		2.60254	6.15291	2.45404	1.51819
Nucleotide	Purine Metabolism, Adenine containing	2'-deoxyadenosine	0.00959322		-0.330026	-0.0689049		0.535001	0.323944	0.490197	0.911331
Amino Acid	Tryptophan Metabolism	indole	0.0104405		0.182325	-0.703759		3.49688	2.45332	2.88651	2.90299
Nucleotide	Purine Metabolism, Adenine containing	adenine	0.013497		-0.371747	0.323569		0.447148	0.374458	0.306426	0.320852
Lipid	Sphingolipid Metabolism	N-stearoyl-sphingosine (d18:1/18:0)*	0.0140061		-0.102389	-0.608732		3.37883	5.35122	3.43016	1.34301
Lipid	Steroid	5alpha-androstan-3beta,17alpha-diol monosulfate (1)	0.0183088		-0.541906	-0.329657		0.250035	0.821697	0.905916	1.94737
Amino Acid	Methionine, Cysteine, SAM and Taurine Metabolism	cystathionine	0.0217752		-0.257097	-0.73673		2.67715	3.63441	3.4338	2.55698
Lipid	Long Chain Fatty Acid	10-nonadecenoate (19:1n9)	0.0253192		-0.159675	-0.421644		1.41179	1.65701	1.54627	0.873364
Amino Acid	Histidine Metabolism	imidazole propionate	0.0253192		-0.232512	-0.289741		2.52207	3.29726	2.19423	1.36265
Cofactors and Vitamins	Ascorbate and Aldarate Metabolism	gulonate*	0.0254623		-0.312439	-0.350388		2.69559	1	1.67755	1
Amino Acid	Phenylalanine and Tyrosine Metabolism	p-cresol sulfate	0.0272957		-0.104515	-0.419265		3.13566	1.69003	1.8804	1.04929
Lipid	Sphingolipid Metabolism	N-acetylsphingosine	0.0280788		-0.214441	-0.320934		4.50112	8.29089	7.4064	2.31437
Lipid	Lysoplasmalogen	1-(1-enyl-oleoyl)-GPE (P-18:1)*	0.0293951		-0.441125	0.486908		0.461282	0.459071	0.448982	0.351239
Amino Acid	Phenylalanine and Tyrosine Metabolism	3-(3-hydroxyphenyl)propionate	0.029404		-0.564108	-0.599517		4.91667	48.9227	28.2016	5.93803
Peptide	Gamma-glutamyl Amino Acid	gamma-glutamylhistidine	0.0311301		-0.272769	-0.506493		1.88038	2.2434	1.90281	1.41056
Lipid	Carnitine Metabolism	deoxycarnitine	0.0316509		-0.264443	-0.339633		1.80721	2.67568	2.67293	1.92909
Xenobiotics	Food Component/Plant	diaminopimelate	0.0340434		-0.155232	-0.397451		1.73542	1.9499	1.30527	1.58676
Amino Acid	Phenylalanine and Tyrosine Metabolism	tyramine O-sulfate	0.0349462		-0.447859	-0.171172		0.181419	0.102992	0.254496	0.173027
Cofactors and Vitamins	Tocopherol Metabolism	gamma-tocotrienol	0.0365889		-0.522569	0.323357		0.530277	0.572284	0.535607	0.690322
Lipid	Fatty Acid Metabolism (also BCAA Metabolism)	propionylglycine (C3)	0.0385081		-0.128124	-0.205175		7.79273	9.27576	6.85708	6.88705
Amino Acid	Phenylalanine and Tyrosine Metabolism	4-hydroxyphenylacetate	0.0392948		-0.145882	-0.219466		1.59187	1.03193	0.984312	0.985935
Cofactors and Vitamins	Tocopherol Metabolism	delta-tocopherol	0.0392948		-0.643849	-0.0283952		0.534708	0.712361	0.816628	1.02977
Amino Acid	Phenylalanine and Tyrosine Metabolism	phenethylamine	0.0421687		-0.101916	-0.147339		1.34455	1.2751	1.10929	0.930231
Cofactors and Vitamins	Tocopherol Metabolism	alpha-CEHC sulfate	0.0454933		-0.330437	-0.330437		1	1	1	1
Amino Acid	Glycine, Serine and Threonine Metabolism	betaine	0.0484399		-0.250021	-0.306963		1.19524	2.7722	1.33471	1.10347
#To obtain the ratios, each metabolite was normalized such that the median value was one in the TD group at baseline.
